# Supplementary material for: Higher levels of Bifidobacteria and tumor necrosis factor in children with drug-resistant epilepsy are associated with anti-seizure response to the ketogenic diet
Source: eBioMedicine. 2022 May 19;80:104061. doi: 10.1016/j.ebiom.2022.104061 (PMC9126955; doi:10.1016/j.ebiom.2022.104061)
Supplement: Supplementary file 1 — Supplementary Figure 1. Algorithmic models in the Statistics and Machine Learning Toolbox in MATLAB used in this study. [file mmc1.xlsx]

## Sheet: corMat_duringKD_ncomp2.FIg.5E
Suppl. Table 10. Correlation matrix of multivariate PLS-DA of associations between inflammation markers and gut microbes in responders vs. non-responders during KD treatment. This table underlies the circos plot in Fig. 5e
	B_caccae_strain_ATCC_43185	A_communis_5CBH24	F_prausnitzii_SL3.3	R_torques_L2.14	F_prausnitzii_A2165	P_vulgatus_mpk	R_sp_SR1.5	B.obeum_A2.162	C_catus_GD.7	F_prausnitzii_Indica	E_bolteae_BAA.613	E_eligens_ATCC_27750	C_sp_ART55.1	C_bacterium_CCNA10	C_sp_SS3.4	B_long_sub_longum_JDM301	V_bacterium_CCUG_44730	R_hominis_A2.183	B_longum_subsp_infantis	C_minuta_DSM_22607	F_cylindroides_T2.87	C_sp_SM4.1	E_coli_strain_81009	B_producta_strain_PMF1	D_fairfieldensis_CCUG_45958	E_coli_strain_ECONIH1	A_rhamnosivorans_strain_1y2	M_hypermegale_ART12.1	A_muciniphila_ATCC_BAA.835	B_longum_subsp_infantis_ATCC_15697	M_smithii_ATCC_35061	A_onderdonkii_sub_vulgaris	B_vulgatus_ATCC_8482	E_bacterium_I46	I_butyriciproducens_AF211	E_rectale_ATCC_33656	L_bacterium_Choco86	E_coli_CFT073	C_saccharolyticum_WM1	E_faecalis_R712	E_lenta_DSM_2243	B_longum_DJO10A	B_breve_JCM_7019	S_salivarius_CCHSS3	S_thermophilus_CNRZ1066	K_pneumoniae_KCTC_2242	CCL19	DNER	EN.RAGE
B_caccae_strain_ATCC_43185	0.593126	-0.507291	-0.0326077	-0.0394068	-0.0609984	0.338095	-0.266961	-0.154788	-0.0216214	0.0280179	-0.34447	0.32209	0.215501	-0.702087	-0.202338	0.332736	-0.151019	-0.133096	0.195067	0.085368	-0.293675	-0.395395	0.500432	0.0784006	-0.512067	0.418191	0.184642	-0.0896934	0.357799	0.217592	-0.0782767	-0.50071	0.358443	0.132973	-0.386496	-0.0576551	0.0565376	0.391163	-0.632615	-0.427185	0.0682568	0.0682564	0.173945	-0.377407	-0.378831	0.272684	0.156951	0.751166	0.227336
A_communis_5CBH24	-0.507291	0.441986	-0.0242283	-0.0271311	-0.00118042	-0.312231	0.181395	0.0605079	-0.0524521	-0.075333	0.321316	-0.341998	-0.247695	0.603345	0.121409	-0.21988	0.085633	0.0502265	-0.101395	-0.0142361	0.175801	0.334538	-0.410122	-0.0131091	0.471045	-0.352462	-0.091616	0.0387826	-0.311768	-0.125234	0.119843	0.410095	-0.337455	-0.0715672	0.308931	-0.0138656	-0.110107	-0.298386	0.538882	0.393628	-0.00614176	0.00248448	-0.0780977	0.286125	0.293469	-0.184099	-0.0742537	-0.662328	-0.136419
F_prausnitzii_SL3.3	-0.0326077	-0.0242283	0.336799	0.393212	0.346294	0.129665	0.316358	0.47055	0.457217	0.328662	-0.152664	0.409871	0.395562	0.0202119	0.343113	-0.434207	0.288122	0.416191	-0.431388	-0.382515	0.500653	0.0451208	-0.142502	-0.35107	-0.1845	-0.0564785	-0.436359	0.248748	0.0172772	-0.403226	-0.335695	0.144223	0.178813	-0.278328	0.160302	0.409269	0.393825	-0.254	0.0488183	-0.15819	-0.339531	-0.394978	-0.463858	0.25643	0.217135	-0.33075	-0.394204	0.0864104	-0.385439
R_torques_L2.14	-0.0394068	-0.0271311	0.393212	0.459076	0.404359	0.150588	0.369882	0.549612	0.533747	0.383576	-0.17742	0.477702	0.461241	0.0251844	0.400966	-0.507593	0.33666	0.486111	-0.503991	-0.446694	0.585066	0.0535648	-0.167474	-0.409974	-0.214201	-0.066874	-0.50977	0.290561	0.0193562	-0.471169	-0.391671	0.169483	0.207912	-0.325187	0.187993	0.477861	0.459574	-0.297375	0.0584185	-0.183683	-0.396481	-0.461203	-0.541845	0.30018	0.254315	-0.386695	-0.460501	0.0991621	-0.450429
F_prausnitzii_A2165	-0.0609984	-0.00118042	0.346294	0.404359	0.357335	0.116992	0.33628	0.4889	0.469051	0.33514	-0.140239	0.404579	0.394894	0.0533827	0.36066	-0.459983	0.301977	0.432244	-0.450687	-0.395548	0.526184	0.0646006	-0.169179	-0.363035	-0.165025	-0.0772887	-0.455291	0.258815	0.00102576	-0.422907	-0.339999	0.170953	0.166357	-0.291111	0.182096	0.421646	0.400519	-0.278229	0.0794316	-0.142044	-0.35075	-0.40751	-0.482943	0.280076	0.239917	-0.35128	-0.410848	0.0534793	-0.405153
P_vulgatus_mpk	0.338095	-0.312231	0.129665	0.150588	0.116992	0.258328	-0.0186694	0.116236	0.189483	0.162096	-0.272295	0.372816	0.303132	-0.408342	0.0315792	0.00561108	0.0377451	0.105072	-0.0749651	-0.118537	0.0470097	-0.215036	0.23437	-0.108763	-0.385995	0.223558	-0.0833616	0.0567701	0.220304	-0.0491153	-0.19508	-0.233774	0.292172	-0.044137	-0.158775	0.146848	0.207884	0.120084	-0.354391	-0.323902	-0.109685	-0.134223	-0.101888	-0.110833	-0.129069	0.0157016	-0.0811646	0.484696	-0.0354524
R_sp_SR1.5	-0.266961	0.181395	0.316358	0.369882	0.33628	-0.0186694	0.391827	0.485746	0.420395	0.284744	0.000512154	0.240074	0.269886	0.299446	0.390034	-0.524302	0.319956	0.428105	-0.466615	-0.37866	0.568491	0.199021	-0.328791	-0.347553	0.0389795	-0.218381	-0.466916	0.259933	-0.12777	-0.450278	-0.270944	0.330452	0.0174388	-0.303907	0.29918	0.391652	0.332	-0.385426	0.297377	0.0286699	-0.333098	-0.383029	-0.487395	0.382104	0.347289	-0.407081	-0.417862	-0.223091	-0.438164
B.obeum_A2.162	-0.154788	0.0605079	0.47055	0.549612	0.4889	0.116236	0.485746	0.677639	0.634595	0.448102	-0.146775	0.505658	0.505658	0.157865	0.510682	-0.660461	0.425338	0.598651	-0.631085	-0.543368	0.744872	0.135437	-0.289192	-0.49871	-0.159654	-0.155322	-0.636011	0.359679	-0.0424167	-0.596414	-0.448496	0.291616	0.180254	-0.408488	0.292647	0.575138	0.532694	-0.422738	0.184457	-0.139083	-0.480917	-0.557389	-0.671957	0.423543	0.369611	-0.506656	-0.572744	-0.0198992	-0.573687
C_catus_GD.7	-0.0216214	-0.0524521	0.457217	0.533747	0.469051	0.189483	0.420395	0.634595	0.621557	0.448467	-0.221035	0.5703	0.54673	0.000565321	0.459296	-0.578293	0.38641	0.561431	-0.57974	-0.517422	0.670242	0.0462444	-0.174773	-0.474885	-0.270805	-0.06083	-0.586907	0.335166	0.037252	-0.54054	-0.459969	0.177104	0.257168	-0.37377	0.203377	0.554905	0.538265	-0.330743	0.0421724	-0.231733	-0.459567	-0.535044	-0.624751	0.334579	0.281034	-0.439768	-0.530587	0.146458	-0.515954
F_prausnitzii_Indica	0.0280179	-0.075333	0.328662	0.383576	0.33514	0.162096	0.284744	0.448102	0.448467	0.32679	-0.185412	0.436661	0.411746	-0.0512874	0.31767	-0.394231	0.268673	0.396722	-0.405416	-0.36837	0.463687	0.0043706	-0.0897018	-0.338084	-0.23379	-0.0132534	-0.411374	0.236083	0.0533194	-0.375374	-0.338819	0.0913696	0.212604	-0.260849	0.118803	0.397552	0.393911	-0.210683	-0.016045	-0.199249	-0.327738	-0.38239	-0.439564	0.214473	0.175598	-0.29835	-0.372632	0.161359	-0.356854
E_bolteae_BAA.613	-0.34447	0.321316	-0.152664	-0.17742	-0.140239	-0.272295	0.000512154	-0.146775	-0.221035	-0.185412	0.287958	-0.40608	-0.333845	0.41717	-0.0525435	0.019801	-0.0556249	-0.13214	0.102188	0.143953	-0.0776226	0.217656	-0.231734	0.132089	0.40632	-0.225719	0.111083	-0.0727997	-0.226725	0.074047	0.219619	0.231022	-0.309861	0.0615972	0.153237	-0.174533	-0.236157	-0.108084	0.360213	0.341156	0.132355	0.160757	0.131683	0.0984634	0.119459	0.0033753	0.106352	-0.501671	0.0590022
E_eligens_ATCC_27750	0.32209	-0.341998	0.409871	0.477702	0.404579	0.372816	0.240074	0.505658	0.5703	0.436661	-0.40608	0.720637	0.637012	-0.404727	0.313849	-0.350153	0.275132	0.44958	-0.430975	-0.435865	0.458913	-0.18487	0.124989	-0.400005	-0.549485	0.184352	-0.443713	0.262483	0.241456	-0.38122	-0.476456	-0.122963	0.448024	-0.273697	-0.0324035	0.487007	0.537319	-0.0843232	-0.325615	-0.463854	-0.391497	-0.462265	-0.485371	0.0958596	0.0448333	-0.254934	-0.40689	0.570908	-0.352542
C_sp_ART55.1	0.215501	-0.247695	0.395562	0.461241	0.394894	0.303132	0.269886	0.505658	0.54673	0.411746	-0.333845	0.637012	0.573757	-0.27745	0.330224	-0.384909	0.285425	0.448882	-0.440704	-0.42846	0.48252	-0.115222	0.04198	-0.393217	-0.444659	0.111216	-0.451235	0.263923	0.174932	-0.396767	-0.441919	-0.0400072	0.371657	-0.281277	0.0286813	0.472919	0.503261	-0.140621	-0.212775	-0.376148	-0.383548	-0.450978	-0.489279	0.149494	0.101094	-0.284927	-0.411882	0.428229	-0.370944
C_bacterium_CCNA10	-0.702087	0.603345	0.0202119	0.0251844	0.0533827	-0.408342	0.299446	0.157865	0.000565321	-0.0512874	0.41717	-0.404727	-0.27745	0.832075	0.221288	-0.371036	0.163406	0.135107	-0.207816	-0.0803148	0.321034	0.466749	-0.586053	-0.0737721	0.617808	-0.493178	-0.19517	0.0927893	-0.425557	-0.236091	0.111317	0.586289	-0.435187	-0.142527	0.449866	0.0459589	-0.0887088	-0.450262	0.74806	0.515633	-0.0623676	-0.059324	-0.180967	0.433805	0.437651	-0.305448	-0.164623	-0.89617	-0.248631
C_sp_SS3.4	-0.202338	0.121409	0.343113	0.400966	0.36066	0.0315792	0.390034	0.510682	0.459296	0.31767	-0.0525435	0.313849	0.330224	0.221288	0.398024	-0.525677	0.328817	0.450595	-0.483419	-0.40354	0.580328	0.158057	-0.284671	-0.370382	-0.03605	-0.175847	-0.485358	0.272219	-0.0854443	-0.461968	-0.310232	0.286456	0.074452	-0.313938	0.26965	0.42211	0.37407	-0.363842	0.229722	-0.0343091	-0.356039	-0.410986	-0.509543	0.362306	0.323774	-0.405938	-0.435644	-0.129695	-0.447135
B_long_sub_longum_JDM301	0.332736	-0.21988	-0.434207	-0.507593	-0.459983	0.00561108	-0.524302	-0.660461	-0.578293	-0.394231	0.019801	-0.350153	-0.384909	-0.371036	-0.525677	0.703022	-0.432119	-0.582286	0.631689	0.516959	-0.76627	-0.250843	0.423498	0.474488	-0.0232548	0.276176	0.632724	-0.353018	0.15485	0.607824	0.378199	-0.425771	-0.045381	0.411067	-0.389457	-0.536521	-0.461079	0.508083	-0.37232	-0.0140945	0.455163	0.524001	0.661594	-0.504321	-0.456238	0.54499	0.566744	0.262846	0.590543
V_bacterium_CCUG_44730	-0.151019	0.085633	0.288122	0.33666	0.301977	0.0377451	0.319956	0.425338	0.38641	0.268673	-0.0556249	0.275132	0.285425	0.163406	0.328817	-0.432119	0.272176	0.375406	-0.401033	-0.337317	0.479467	0.120206	-0.223465	-0.309599	-0.0472397	-0.13445	-0.40301	0.226489	-0.0602404	-0.382212	-0.264058	0.224961	0.0745506	-0.260229	0.214555	0.353881	0.317149	-0.293792	0.172801	-0.0429785	-0.297843	-0.344156	-0.423747	0.29295	0.260426	-0.333172	-0.36202	-0.0845902	-0.369388
R_hominis_A2.183	-0.133096	0.0502265	0.416191	0.486111	0.432244	0.105072	0.428105	0.598651	0.561431	0.396722	-0.13214	0.44958	0.448882	0.135107	0.450595	-0.582286	0.375406	0.528894	-0.55719	-0.480285	0.657239	0.117265	-0.252641	-0.440811	-0.144633	-0.134713	-0.561618	0.317704	-0.0351951	-0.526362	-0.3974	0.254784	0.161857	-0.360614	0.256444	0.50858	0.471767	-0.371535	0.159093	-0.125873	-0.425132	-0.492804	-0.593498	0.372337	0.324602	-0.446572	-0.505812	-0.0126951	-0.506186
B_longum_subsp_infantis	0.195067	-0.101395	-0.431388	-0.503991	-0.450687	-0.0749651	-0.466615	-0.631085	-0.57974	-0.405416	0.102188	-0.430975	-0.440704	-0.207816	-0.483419	0.631689	-0.401033	-0.55719	0.592376	0.502502	-0.704975	-0.1594	0.308974	0.461207	0.0986147	0.179585	0.59591	-0.335656	0.0712785	0.562867	0.401188	-0.311207	-0.131393	0.384045	-0.30172	-0.528896	-0.47983	0.420587	-0.225684	0.087634	0.444081	0.513705	0.627661	-0.420064	-0.371092	0.486175	0.535781	0.0866843	0.543064
C_minuta_DSM_22607	0.085368	-0.0142361	-0.382515	-0.446694	-0.395548	-0.118537	-0.37866	-0.543368	-0.517422	-0.36837	0.143953	-0.435865	-0.42846	-0.0803148	-0.40354	0.516959	-0.337317	-0.480285	0.502502	0.438395	-0.588698	-0.0832809	0.201713	0.402361	0.166127	0.0979577	0.507254	-0.287887	0.00982803	0.472586	0.372184	-0.203676	-0.1723	0.324793	-0.212454	-0.466299	-0.439525	0.318508	-0.106886	0.143409	0.388516	0.451049	0.537392	-0.320122	-0.275922	0.395361	0.457443	-0.0359133	0.453324
F_cylindroides_T2.87	-0.293675	0.175801	0.500653	0.585066	0.526184	0.0470097	0.568491	0.744872	0.670242	0.463687	-0.0776226	0.458913	0.48252	0.321034	0.580328	-0.76627	0.479467	0.657239	-0.704975	-0.588698	0.846134	0.229591	-0.414086	-0.540325	-0.0540092	-0.255492	-0.707832	0.397034	-0.123722	-0.673607	-0.45297	0.41669	0.109634	-0.457802	0.392476	0.615874	0.546077	-0.529927	0.333533	-0.051237	-0.51942	-0.599611	-0.743157	0.527724	0.471485	-0.591685	-0.635356	-0.187229	-0.651933
C_sp_SM4.1	-0.395395	0.334538	0.0451208	0.0535648	0.0646006	-0.215036	0.199021	0.135437	0.0462444	0.0043706	0.217656	-0.18487	-0.115222	0.466749	0.158057	-0.250843	0.120206	0.117265	-0.1594	-0.0832809	0.229591	0.265215	-0.341629	-0.0764681	0.326516	-0.281116	-0.152837	0.0768108	-0.235941	-0.172363	0.0284496	0.341933	-0.225092	-0.107561	0.267356	0.0667805	-0.00998362	-0.276989	0.4227	0.272093	-0.0689394	-0.0728093	-0.147667	0.268041	0.266243	-0.203819	-0.131542	-0.491836	-0.17758
E_coli_strain_81009	0.500432	-0.410122	-0.142502	-0.167474	-0.169179	0.23437	-0.328791	-0.289192	-0.174773	-0.0897018	-0.231734	0.124989	0.04198	-0.586053	-0.284671	0.423498	-0.223465	-0.252641	0.308974	0.201713	-0.414086	-0.341629	0.461694	0.185173	-0.359049	0.36433	0.302081	-0.159366	0.2892	0.317887	0.0506599	-0.462514	0.234284	0.205218	-0.373824	-0.188038	-0.0885445	0.409835	-0.538568	-0.298065	0.172845	0.191876	0.302697	-0.399323	-0.38701	0.338452	0.264771	0.589938	0.319819
B_producta_strain_PMF1	0.0784006	-0.0131091	-0.35107	-0.409974	-0.363035	-0.108763	-0.347553	-0.49871	-0.474885	-0.338084	0.132089	-0.400005	-0.393217	-0.0737721	-0.370382	0.474488	-0.309599	-0.440811	0.461207	0.402361	-0.540325	-0.0764681	0.185173	0.369289	0.152426	0.0899402	0.465568	-0.264227	0.00905071	0.433753	0.34158	-0.186975	-0.158104	0.298103	-0.195021	-0.427968	-0.403386	0.292357	-0.0981525	0.131583	0.356581	0.413973	0.493227	-0.293836	-0.25327	0.362881	0.419849	-0.0328964	0.416075
D_fairfieldensis_CCUG_45958	-0.512067	0.471045	-0.1845	-0.214201	-0.165025	-0.385995	0.0389795	-0.159654	-0.270805	-0.23379	0.40632	-0.549485	-0.444659	0.617808	-0.03605	-0.0232548	-0.0472397	-0.144633	0.0986147	0.166127	-0.0540092	0.326516	-0.359049	0.152426	0.57707	-0.339782	0.111135	-0.0773315	-0.332354	0.0605065	0.283399	0.358206	-0.43547	0.0572328	0.245409	-0.208003	-0.300771	-0.190125	0.537247	0.484125	0.154212	0.189409	0.138199	0.176226	0.202449	-0.0349841	0.109249	-0.729573	0.0404632
E_coli_strain_ECONIH1	0.418191	-0.352462	-0.0564785	-0.066874	-0.0772887	0.223558	-0.218381	-0.155322	-0.06083	-0.0132534	-0.225719	0.184352	0.111216	-0.493178	-0.175847	0.276176	-0.13445	-0.134713	0.179585	0.0979577	-0.255492	-0.281116	0.36433	0.0899402	-0.339782	0.298198	0.172789	-0.0876119	0.248578	0.192527	-0.021203	-0.364697	0.23288	0.120846	-0.286404	-0.0812451	0.000184223	0.299035	-0.447437	-0.283032	0.0816904	0.0872328	0.168055	-0.289655	-0.286723	0.223823	0.149203	0.516853	0.197566
A_rhamnosivorans_strain_1y2	0.184642	-0.091616	-0.436359	-0.50977	-0.455291	-0.0833616	-0.466916	-0.636011	-0.586907	-0.411374	0.111083	-0.443713	-0.451235	-0.19517	-0.485358	0.632724	-0.40301	-0.561618	0.59591	0.507254	-0.707832	-0.152837	0.302081	0.465568	0.111135	0.172789	0.599718	-0.338115	0.0643779	0.565518	0.408191	-0.304337	-0.140979	0.386194	-0.297228	-0.534604	-0.487393	0.41756	-0.214797	0.0981496	0.448439	0.51898	0.632122	-0.417331	-0.367682	0.486608	0.539404	0.0713672	0.545241
M_hypermegale_ART12.1	-0.0896934	0.0387826	0.248748	0.290561	0.258815	0.0567701	0.259933	0.359679	0.335166	0.236083	-0.0727997	0.262483	0.263923	0.0927893	0.272219	-0.353018	0.226489	0.317704	-0.335656	-0.287887	0.397034	0.0768108	-0.159366	-0.264227	-0.0773315	-0.0876119	-0.338115	0.191013	-0.0272165	-0.317665	-0.235613	0.160649	0.0902773	-0.217354	0.15965	0.304277	0.280337	-0.228362	0.105883	-0.067623	-0.254701	-0.295055	-0.35694	0.2286	0.20016	-0.271044	-0.304355	-0.0206479	-0.305804
A_muciniphila_ATCC_BAA.835	0.357799	-0.311768	0.0172772	0.0193562	0.00102576	0.220304	-0.12777	-0.0424167	0.037252	0.0533194	-0.226725	0.241456	0.174932	-0.425557	-0.0854443	0.15485	-0.0602404	-0.0351951	0.0712785	0.00982803	-0.123722	-0.235941	0.2892	0.00905071	-0.332354	0.248578	0.0643779	-0.0272165	0.219915	0.0881086	-0.0847181	-0.28918	0.238123	0.0503246	-0.217815	0.0100084	0.0778834	0.210325	-0.380073	-0.277733	0.00414271	-0.00197273	0.0548274	-0.201675	-0.206877	0.12967	0.0521549	0.467221	0.0960077
B_longum_subsp_infantis_ATCC_15697	0.217592	-0.125234	-0.403226	-0.471169	-0.422907	-0.0491153	-0.450278	-0.596414	-0.54054	-0.375374	0.074047	-0.38122	-0.396767	-0.236091	-0.461968	0.607824	-0.382212	-0.526362	0.562867	0.472586	-0.673607	-0.172363	0.317887	0.433753	0.0605065	0.192527	0.565518	-0.317665	0.0881086	0.536793	0.368377	-0.31998	-0.100359	0.365311	-0.304194	-0.495447	-0.442848	0.415038	-0.248476	0.0554678	0.417205	0.481963	0.594398	-0.413713	-0.36825	0.46882	0.507903	0.126418	0.518968
M_smithii_ATCC_35061	-0.0782767	0.119843	-0.335695	-0.391671	-0.339999	-0.19508	-0.270944	-0.448496	-0.459969	-0.338819	0.219619	-0.476456	-0.441919	0.111317	-0.310232	0.378199	-0.264058	-0.3974	0.401188	0.372184	-0.45297	0.0284496	0.0506599	0.34158	0.283399	-0.021203	0.408191	-0.235613	-0.0847181	0.368377	0.355394	-0.0523539	-0.248782	0.257507	-0.0901191	-0.404541	-0.410309	0.184336	0.0692394	0.240759	0.331773	0.388046	0.438108	-0.189385	-0.149238	0.284477	0.370607	-0.228743	0.348495
A_onderdonkii_sub_vulgaris	-0.50071	0.410095	0.144223	0.169483	0.170953	-0.233774	0.330452	0.291616	0.177104	0.0913696	0.231022	-0.122963	-0.0400072	0.586289	0.286456	-0.425771	0.224961	0.254784	-0.311207	-0.203676	0.41669	0.341933	-0.462514	-0.186975	0.358206	-0.364697	-0.304337	0.160649	-0.28918	-0.31998	-0.0523539	0.463343	-0.233442	-0.20666	0.374713	0.190132	0.0905385	-0.411202	0.538937	0.29734	-0.174586	-0.1939	-0.305091	0.400699	0.388187	-0.340187	-0.266807	-0.589641	-0.321824
B_vulgatus_ATCC_8482	0.358443	-0.337455	0.178813	0.207912	0.166357	0.292172	0.0174388	0.180254	0.257168	0.212604	-0.309861	0.448024	0.371657	-0.435187	0.074452	-0.045381	0.0745506	0.161857	-0.131393	-0.1723	0.109634	-0.225092	0.234284	-0.158104	-0.43547	0.23288	-0.140979	0.0902773	0.238123	-0.100359	-0.248782	-0.233442	0.334256	-0.0802408	-0.151169	0.205805	0.269383	0.0986185	-0.373988	-0.365817	-0.157727	-0.190584	-0.164087	-0.0884175	-0.11261	-0.0223226	-0.133635	0.529628	-0.0836124
E_bacterium_I46	0.132973	-0.0715672	-0.278328	-0.325187	-0.291111	-0.044137	-0.303907	-0.408488	-0.37377	-0.260849	0.0615972	-0.273697	-0.281277	-0.142527	-0.313938	0.411067	-0.260229	-0.360614	0.384045	0.324793	-0.457802	-0.107561	0.205218	0.298103	0.0572328	0.120846	0.386194	-0.217354	0.0503246	0.365311	0.257507	-0.20666	-0.0802408	0.249062	-0.199142	-0.341457	-0.30844	0.275781	-0.153184	0.0512028	0.286944	0.3318	0.406518	-0.275275	-0.243742	0.316579	0.347114	0.0650902	0.352673
I_butyriciproducens_AF211	-0.386496	0.308931	0.160302	0.187993	0.182096	-0.158775	0.29918	0.292647	0.203377	0.118803	0.153237	-0.0324035	0.0286813	0.449866	0.26965	-0.389457	0.214555	0.256444	-0.30172	-0.212454	0.392476	0.267356	-0.373824	-0.195021	0.245409	-0.286404	-0.297228	0.15965	-0.217815	-0.304194	-0.0901191	0.374713	-0.151169	-0.199142	0.309569	0.206133	0.127917	-0.351396	0.418056	0.202955	-0.183853	-0.206867	-0.301916	0.343755	0.32834	-0.308753	-0.262318	-0.436471	-0.302938
E_rectale_ATCC_33656	-0.0576551	-0.0138656	0.409269	0.477861	0.421646	0.146848	0.391652	0.575138	0.554905	0.397552	-0.174533	0.487007	0.472919	0.0459589	0.42211	-0.536521	0.353881	0.50858	-0.528896	-0.466299	0.615874	0.0667805	-0.188038	-0.427968	-0.208003	-0.0812451	-0.534604	0.304277	0.0100084	-0.495447	-0.404541	0.190132	0.205805	-0.341457	0.206133	0.497884	0.475672	-0.319857	0.0785127	-0.178704	-0.41367	-0.480884	-0.567612	0.322382	0.274792	-0.409274	-0.482657	0.0817902	-0.474183
L_bacterium_Choco86	0.0565376	-0.110107	0.393825	0.459574	0.400519	0.207884	0.332	0.532694	0.538265	0.393911	-0.236157	0.537319	0.503261	-0.0887088	0.37407	-0.461079	0.317149	0.471767	-0.47983	-0.439525	0.546077	-0.00998362	-0.0885445	-0.403386	-0.300771	0.000184223	-0.487393	0.280337	0.0778834	-0.442848	-0.410309	0.0905385	0.269383	-0.30844	0.127917	0.475672	0.475696	-0.238186	-0.0436669	-0.255978	-0.391341	-0.457037	-0.521692	0.243272	0.196485	-0.348135	-0.441889	0.222916	-0.42021
E_coli_CFT073	0.391163	-0.298386	-0.254	-0.297375	-0.278229	0.120084	-0.385426	-0.422738	-0.330743	-0.210683	-0.108084	-0.0843232	-0.140621	-0.450262	-0.363842	0.508083	-0.293792	-0.371535	0.420587	0.318508	-0.529927	-0.276989	0.409835	0.292357	-0.190125	0.299035	0.41756	-0.228362	0.210325	0.415038	0.184336	-0.411202	0.0986185	0.275781	-0.351396	-0.319857	-0.238186	0.419322	-0.426949	-0.155643	0.278046	0.316526	0.429998	-0.412461	-0.386075	0.398971	0.371099	0.406761	0.408749
C_saccharolyticum_WM1	-0.632615	0.538882	0.0488183	0.0584185	0.0794316	-0.354391	0.297377	0.184457	0.0421724	-0.016045	0.360213	-0.325615	-0.212775	0.74806	0.229722	-0.37232	0.172801	0.159093	-0.225684	-0.106886	0.333533	0.4227	-0.538568	-0.0981525	0.537247	-0.447437	-0.214797	0.105883	-0.380073	-0.248476	0.0692394	0.538937	-0.373988	-0.153184	0.418056	0.0785127	-0.0436669	-0.426949	0.675322	0.448012	-0.0868731	-0.0891964	-0.204565	0.412411	0.41228	-0.304071	-0.183559	-0.795826	-0.258101
E_faecalis_R712	-0.427185	0.393628	-0.15819	-0.183683	-0.142044	-0.323902	0.0286699	-0.139083	-0.231733	-0.199249	0.341156	-0.463854	-0.376148	0.515633	-0.0343091	-0.0140945	-0.0429785	-0.125873	0.087634	0.143409	-0.051237	0.272093	-0.298065	0.131583	0.484125	-0.283032	0.0981496	-0.067623	-0.277733	0.0554678	0.240759	0.29734	-0.365817	0.0512028	0.202955	-0.178704	-0.255978	-0.155643	0.448012	0.406193	0.132933	0.163002	0.121085	0.144008	0.166386	-0.0251572	0.0960581	-0.610266	0.0385132
E_lenta_DSM_2243	0.0682568	-0.00614176	-0.339531	-0.396481	-0.35075	-0.109685	-0.333098	-0.480917	-0.459567	-0.327738	0.132355	-0.391497	-0.383548	-0.0623676	-0.356039	0.455163	-0.297843	-0.425132	0.444081	0.388516	-0.51942	-0.0689394	0.172845	0.356581	0.154212	0.0816904	0.448439	-0.254701	0.00414271	0.417205	0.331773	-0.174586	-0.157727	0.286944	-0.183853	-0.41367	-0.391341	0.278046	-0.0868731	0.132933	0.344407	0.399981	0.47536	-0.279656	-0.240356	0.347867	0.404526	-0.0415567	0.399962
B_longum_DJO10A	0.0682564	0.00248448	-0.394978	-0.461203	-0.40751	-0.134223	-0.383029	-0.557389	-0.535044	-0.38239	0.160757	-0.462265	-0.450978	-0.059324	-0.410986	0.524001	-0.344156	-0.492804	0.513705	0.451049	-0.599611	-0.0728093	0.191876	0.413973	0.189409	0.0872328	0.51898	-0.295055	-0.00197273	0.481963	0.388046	-0.1939	-0.190584	0.3318	-0.206867	-0.480884	-0.457037	0.316526	-0.0891964	0.163002	0.399981	0.464733	0.55055	-0.318663	-0.272847	0.400128	0.468342	-0.0626939	0.461687
B_breve_JCM_7019	0.173945	-0.0780977	-0.463858	-0.541845	-0.482943	-0.101888	-0.487395	-0.671957	-0.624751	-0.439564	0.131683	-0.485371	-0.489279	-0.180967	-0.509543	0.661594	-0.423747	-0.593498	0.627661	0.537392	-0.743157	-0.147667	0.302697	0.493227	0.138199	0.168055	0.632122	-0.35694	0.0548274	0.594398	0.438108	-0.305091	-0.164087	0.406518	-0.301916	-0.567612	-0.521692	0.429998	-0.204565	0.121085	0.47536	0.55055	0.667074	-0.430284	-0.377309	0.508164	0.5689	0.0471133	0.572408
S_salivarius_CCHSS3	-0.377407	0.286125	0.25643	0.30018	0.280076	-0.110833	0.382104	0.423543	0.334579	0.214473	0.0984634	0.0958596	0.149494	0.433805	0.362306	-0.504321	0.29295	0.372337	-0.420064	-0.320122	0.527724	0.268041	-0.399323	-0.293836	0.176226	-0.289655	-0.417331	0.2286	-0.201675	-0.413713	-0.189385	0.400699	-0.0884175	-0.275275	0.343755	0.322382	0.243272	-0.412461	0.412411	0.144008	-0.279656	-0.318663	-0.430284	0.40595	0.379156	-0.39565	-0.371126	-0.388125	-0.407023
S_thermophilus_CNRZ1066	-0.378831	0.293469	0.217135	0.254315	0.239917	-0.129069	0.347289	0.369611	0.281034	0.175598	0.119459	0.0448333	0.101094	0.437651	0.323774	-0.456238	0.260426	0.324602	-0.371092	-0.275922	0.471485	0.266243	-0.38701	-0.25327	0.202449	-0.286723	-0.367682	0.20016	-0.206877	-0.36825	-0.149238	0.388187	-0.11261	-0.243742	0.32834	0.274792	0.196485	-0.386075	0.41228	0.166386	-0.240356	-0.272847	-0.377309	0.379156	0.356994	-0.359193	-0.326186	-0.404938	-0.363738
K_pneumoniae_KCTC_2242	0.272684	-0.184099	-0.33075	-0.386695	-0.35128	0.0157016	-0.407081	-0.506656	-0.439768	-0.29835	0.0033753	-0.254934	-0.284927	-0.305448	-0.405938	0.54499	-0.333172	-0.446572	0.486175	0.395361	-0.591685	-0.203819	0.338452	0.362881	-0.0349841	0.223823	0.486608	-0.271044	0.12967	0.46882	0.284477	-0.340187	-0.0223226	0.316579	-0.308753	-0.409274	-0.348135	0.398971	-0.304071	-0.0251572	0.347867	0.400128	0.508164	-0.39565	-0.359193	0.422981	0.435579	0.224972	0.45603
CCL19	0.156951	-0.0742537	-0.394204	-0.460501	-0.410848	-0.0811646	-0.417862	-0.572744	-0.530587	-0.372632	0.106352	-0.40689	-0.411882	-0.164623	-0.435644	0.566744	-0.36202	-0.505812	0.535781	0.457443	-0.635356	-0.131542	0.264771	0.419849	0.109249	0.149203	0.539404	-0.304355	0.0521549	0.507903	0.370607	-0.266807	-0.133635	0.347114	-0.262318	-0.482657	-0.441889	0.371099	-0.183559	0.0960581	0.404526	0.468342	0.5689	-0.371126	-0.326186	0.435579	0.48531	0.0517875	0.489393
DNER	0.751166	-0.662328	0.0864104	0.0991621	0.0534793	0.484696	-0.223091	-0.0198992	0.146458	0.161359	-0.501671	0.570908	0.428229	-0.89617	-0.129695	0.262846	-0.0845902	-0.0126951	0.0866843	-0.0359133	-0.187229	-0.491836	0.589938	-0.0328964	-0.729573	0.516853	0.0713672	-0.0206479	0.467221	0.126418	-0.228743	-0.589641	0.529628	0.0650902	-0.436471	0.0817902	0.222916	0.406761	-0.795826	-0.610266	-0.0415567	-0.0626939	0.0471133	-0.388125	-0.404938	0.224972	0.0517875	1	0.145743
EN.RAGE	0.227336	-0.136419	-0.385439	-0.450429	-0.405153	-0.0354524	-0.438164	-0.573687	-0.515954	-0.356854	0.0590022	-0.352542	-0.370944	-0.248631	-0.447135	0.590543	-0.369388	-0.506186	0.543064	0.453324	-0.651933	-0.17758	0.319819	0.416075	0.0404632	0.197566	0.545241	-0.305804	0.0960077	0.518968	0.348495	-0.321824	-0.0836124	0.352673	-0.302938	-0.474183	-0.42021	0.408749	-0.258101	0.0385132	0.399962	0.461687	0.572408	-0.407023	-0.363738	0.45603	0.489393	0.145743	0.502306
NT.3	-0.00644573	-0.0728869	0.504305	0.588678	0.516548	0.219341	0.45672	0.696729	0.686238	0.496418	-0.254396	0.639705	0.610523	-0.0200284	0.50161	-0.629275	0.422574	0.616515	-0.634924	-0.569284	0.732037	0.0394728	-0.178418	-0.522483	-0.314326	-0.0549207	-0.643152	0.367749	0.051692	-0.590942	-0.510608	0.180986	0.294737	-0.409136	0.21338	0.611522	0.596492	-0.353993	0.0279947	-0.268651	-0.505853	-0.589262	-0.685287	0.358637	0.299423	-0.47796	-0.581727	0.183946	-0.563486
[truncated: 1 more columns]
