# Supplementary material for: Higher levels of Bifidobacteria and tumor necrosis factor in children with drug-resistant epilepsy are associated with anti-seizure response to the ketogenic diet
Source: eBioMedicine. 2022 May 19;80:104061. doi: 10.1016/j.ebiom.2022.104061 (PMC9126955; doi:10.1016/j.ebiom.2022.104061)
Supplement: Supplementary file 2 — Supplementary Figure 2A-C. ML model evaluations A) Comparing all patients before vs during KD, B) responders vs. non-responders before KD and C) responders vs. non-responders during KD. [file mmc2.xlsx]

## Sheet: NPX Data
Suppl. Table 11. Proteomics inflammation profile as provided by Olink. LOD (limit of detection)
0	0	0	0	0	0	0	0	0	0	0	0	0	0	0	0	0	0	0	0	0	0	0	0	0	0	0	0	0	0	0	0	0	0	0	0	0	0	0	0	0	0	0	0	0	0	0	0	0	0
IL8	VEGFA	CD8A	MCP-3	CDCP1	CD244	IL7	OPG	LAP TGF-beta-1	uPA	IL6	IL-17C	MCP-1	IL-17A	CXCL11	TRAIL	CXCL9	CST5	OSM	CXCL1	CCL4	CD6	SCF	IL18	SLAMF1	TGF-alpha	MCP-4	CCL11	TNFSF14	FGF-23	IL-10RA	MMP-1	LIF-R	FGF-21	CCL19	IL-15RA	IL-10RB	IL-18R1	PD-L1	CXCL5	TRANCE	HGF	IL-12B	MMP-10	IL10	TNF	CCL23	CD5	CCL3	Flt3L
4.47082	11.016	9.76218	1.86767	2.34918	6.35703	1.81589	9.79637	6.00867	9.82996	2.66191	2.0768	12.5851	1.63144	6.80788	7.79712	6.88135	5.09828	3.44286	5.26086	4.99777	5.31469	9.28622	8.3949	2.19825	3.2517	12.6375	7.08335	3.51175	2.62947	1.19465	9.40974	3.76373	4.80655	8.36017	1.46653	5.62807	7.91947	5.61608	6.08958	4.37415	8.31953	5.53578	8.17193	3.34464	3.03416	9.36355	4.93794	3.96093	8.958
4.24348	10.7891	9.4722	1.74113	2.2182	6.19091	1.65668	9.52272	5.89429	9.58512	2.23453	1.76867	12.3527	1.78084	6.58548	7.62569	6.73244	4.96074	3.38563	4.99065	4.81717	5.22404	9.09624	8.30314	2.37701	3.20129	12.4672	6.86537	3.32121	2.5266	1.09708	9.31303	3.68572	4.69771	8.05176	1.5791	5.7251	7.7245	5.41361	5.87405	4.35148	8.10906	5.37396	7.92999	3.0795	2.95054	9.10106	4.85893	3.87346	8.77066
0.56429	2.31565	1.01358	1.429	-0.20452	1.61855	1.30652	0.98391	1.08203	1.27663	1.51084	1.43937	1.10217	0.98718	1.37536	0.44622	1.42743	-0.1153	0.83745	1.04197	0.90133	0.74834	1.00921	0.72568	1.65816	0.21232	1.28153	0.89043	1.24143	1.77943	1.04508	0.91245	1.40568	1.85732	1.00831	0.84053	1.18659	1.10383	2.48377	1.43707	0.82867	1.3767	-0.15691	0.19231	1.92432	0.668	1.20819	0.41141	0.25434	1.83275
0	0	0	0	0	0	0	0	0	0	0	0	0	0	0	0	0	0	0	0	0	0	0	0	0	0	0	0	0	0	0	0	0	0	0	0	0	0	0	0	0	0	0	0	0	0	0	0	0	0
7.2895	12.6116	11.9122	3.28031	2.63707	7.58686	4.68364	10.7237	9.23564	11.05	4.91487	4.82401	12.7415	3.37689	8.23995	8.72303	6.87885	5.7279	5.88134	9.80978	7.72003	6.27487	10.5729	8.7108	3.03257	5.02709	14.4989	7.42018	5.50686	3.52088	1.56553	13.5979	4.47295	4.73533	10.5478	3.06569	7.01252	9.59083	6.82016	12.1822	6.53595	10.1066	7.41733	10.8304	5.02938	4.50451	11.0741	6.75457	6.01064	9.80965
5.4366	12.5461	10.5943	2.16172	2.98231	7.08419	4.69346	9.6054	7.82032	10.5594	3.93295	2.72795	11.7005	2.65779	9.21011	9.0755	7.74313	5.04274	6.50503	9.80112	6.54145	6.06451	9.89191	9.16892	2.13519	5.06483	13.3421	6.15628	6.1477	2.41235	1.39384	12.8868	4.46642	4.78159	10.6129	1.85702	6.30556	8.96078	6.45971	13.3416	6.30951	9.63491	6.64631	8.25789	5.00221	3.87872	9.90489	5.73573	5.37068	9.38448
6.05408	13.3443	10.9215	2.92667	3.31823	7.52068	4.28229	9.69856	8.30958	10.6496	5.75769	3.39409	12.9114	3.44552	7.90886	8.54771	7.39322	7.10727	6.87495	9.49025	8.35765	6.86623	8.60933	8.78864	2.57818	5.35402	13.8669	7.57075	6.27739	2.54649	2.04128	10.5876	4.78947	6.77408	10.4807	2.76097	6.869	8.54035	6.79105	12.742	6.58418	9.9493	7.7348	9.90009	4.94587	5.07255	10.2072	6.99537	6.21806	8.95184
6.62823	11.6936	11.0522	3.4951	2.43546	7.4893	4.99069	10.6141	7.72494	10.6498	2.54866	2.14374	11.9204	2.48239	6.84761	8.18759	7.04011	6.68962	4.45834	9.8475	7.53856	6.7842	9.67499	8.8661	2.21985	4.41104	13.8887	7.67263	5.48813	2.61787	1.32389	10.1994	4.61824	5.68683	10.1502	2.10335	6.96989	9.12308	6.48249	12.7669	4.59815	9.47215	6.73083	9.32916	4.46097	4.26305	10.6378	6.50535	5.74383	9.54845
6.38116	11.6714	11.4945	2.9905	2.42769	7.48799	5.15522	10.1698	9.06219	10.6481	2.30335	3.1249	12.3536	1.62395	8.36348	8.48044	6.99867	5.41903	5.59116	10.2912	7.83252	6.80553	9.93138	9.8346	2.3883	5.11478	14.2394	7.72582	5.99199	2.31838	2.79607	13.6222	4.68346	2.32123	9.55741	2.26593	6.05992	8.61377	6.64915	13.0213	5.71719	9.58684	7.24117	8.40499	4.63226	4.39135	10.6941	6.47541	6.03397	8.60828
6.82239	12.7151	10.9779	2.67161	3.08684	7.66355	5.52241	11.1045	8.75585	10.9243	2.75121	2.56018	12.8171	2.31884	8.58944	8.62539	6.92869	5.62548	4.97328	10.5173	7.72415	6.40726	10.1708	8.6311	2.52816	5.19673	14.5671	7.49262	5.64468	2.83768	2.09416	13.6404	5.06865	3.05153	10.0547	2.4477	6.88765	8.53266	6.41611	13.5872	5.94645	9.80483	6.74642	8.42288	4.55924	4.46597	11.1275	6.40291	6.28427	9.20166
6.96926	12.2239	10.5105	3.91142	2.03383	6.7455	4.17071	10.4757	8.92791	10.6833	3.3386	3.89842	12.5712	2.42153	7.06245	8.4251	6.5814	5.09567	6.92576	9.56047	6.92665	5.68608	9.9357	8.40208	2.4011	6.39337	13.6485	8.30991	6.87526	3.55476	1.61573	12.6219	4.67528	8.09318	8.84939	2.35712	6.26842	9.13566	5.93916	11.46	4.92466	10.0805	6.13836	7.49881	4.0149	3.90881	10.4565	5.96136	5.13977	10.0214
7.12845	12.5178	11.1983	3.27656	2.69997	7.72574	4.42054	10.7572	8.58835	10.7739	3.22112	2.80539	13.4243	2.0113	8.32515	8.55761	7.53397	5.50429	5.51597	10.2206	7.50606	7.2366	9.97389	8.83376	2.50287	5.07355	15.0588	7.71892	6.30105	2.69923	1.84802	12.7393	4.73068	2.66643	10.0748	2.00862	6.58366	8.57456	6.53096	13.2754	5.70886	9.69372	7.3974	8.94644	5.0342	4.57759	10.4467	6.66421	6.09898	9.32055
6.22825	12.1168	10.6101	3.30634	2.85372	7.22059	4.09665	10.5211	8.25876	10.5155	2.66257	3.10035	12.5439	2.5305	7.6742	7.94096	6.81932	5.87401	5.80386	9.63258	6.66086	6.35307	9.53502	8.95087	2.32124	4.92617	14.7319	7.50411	6.02643	2.51692	2.30729	13.2358	4.72038	2.26605	9.25187	1.97924	6.08621	8.36712	5.96348	12.2065	5.00439	9.3934	6.6699	7.79651	4.08656	4.4137	10.8755	6.56538	5.13567	8.93455
5.81691	12.2385	10.8908	4.61935	2.86455	7.60796	2.85731	9.9382	7.91824	10.6907	2.5903	2.388	12.1601	2.97857	12.5521	8.45576	7.67057	4.69399	6.35764	10.2385	7.49359	7.26165	8.6734	9.04123	2.31029	5.15967	15.579	7.78136	6.6498	2.91528	1.79626	12.0218	4.49663	4.16976	10.6517	2.008	6.54727	8.44919	6.31627	12.7362	6.59603	8.98182	7.06894	7.99564	5.38621	4.76855	9.91125	6.70521	5.51524	8.60137
5.56339	12.9186	11.0818	2.83433	2.97175	7.41581	4.91856	10.711	8.37081	10.765	6.39501	3.46336	12.5577	5.41015	8.75508	9.06782	8.98551	5.39058	9.69393	9.39562	7.3667	7.05942	8.73123	9.49422	3.98533	7.52989	13.8849	7.12823	7.84646	2.85808	1.79731	12.5992	4.72159	5.75153	11.3607	2.23086	6.91364	9.19396	6.39915	12.1635	5.13712	11.5794	7.57487	9.76896	6.01939	4.74576	10.5164	6.67649	6.10389	8.75956
6.15842	12.723	11.711	3.34692	3.77988	7.45767	3.71236	9.79959	8.21087	10.9279	3.23651	2.55562	12.715	2.9207	8.38618	8.63083	8.64556	4.93401	6.44375	9.40736	7.38798	7.75895	9.31843	9.28318	2.65235	5.67409	16.1707	7.53766	7.18515	3.28112	2.57683	11.3961	4.65456	4.74465	11.1202	2.31367	6.45946	8.69108	6.14309	12.25	7.0941	9.9013	8.23385	8.6099	5.54985	5.38098	10.0209	7.10559	5.95891	9.09655
8.33561	14.0911	11.8838	3.56042	3.78972	8.14185	5.78605	10.8949	9.15869	11.1105	3.37064	3.02588	13.4244	4.11708	9.69585	8.88687	8.83815	7.42463	6.29575	10.7118	7.774	7.41513	9.71781	9.77754	2.89644	6.12522	14.7171	8.57307	6.53874	2.85117	2.68557	11.3676	5.34691	7.46411	9.94915	2.81666	6.89229	9.03128	7.01793	14.1275	5.82328	10.5768	7.55833	9.18281	5.42658	4.67329	10.9476	6.99355	6.14755	10.6169
7.90372	13.5813	12.1549	3.7265	4.82194	8.02119	4.58272	10.4704	8.37581	11.2738	5.46256	4.31449	13.3984	4.90228	9.93522	8.70379	9.57016	6.09012	7.24767	10.4413	7.9234	7.34424	7.8273	9.59315	2.87954	6.09428	15.0759	7.54417	6.9221	3.27672	2.15771	13.5332	5.0787	8.91606	11.5818	2.79585	6.87404	9.29094	7.3079	13.7781	5.69378	10.7009	7.37413	10.133	6.16036	4.6682	9.98623	6.79104	6.44105	10.1021
5.43134	12.3143	11.2444	2.52853	2.74426	7.25444	3.8412	10.0576	7.74807	10.1929	2.45427	2.97696	11.8318	1.64668	7.52693	9.68359	6.70232	5.95734	3.77867	8.98214	6.46572	6.51378	9.46366	9.5894	2.0099	4.15941	15.1781	7.01195	4.40785	2.66015	1.2279	9.82956	4.5223	2.78842	9.46735	2.2727	6.54609	8.83741	6.35067	13.613	5.36275	9.25864	6.23654	8.7573	4.45227	3.95375	10.3204	6.68292	5.2075	9.50951
7.71195	13.7724	10.733	3.30387	2.40933	7.46717	5.508	11.1196	8.61411	10.8764	4.11052	3.65009	12.3354	2.03715	8.49769	11.4625	7.91411	5.83087	6.49194	10.2523	6.80751	6.75391	10.323	9.06275	2.75434	5.72653	14.2976	7.3272	6.67145	6.06519	1.41832	14.3595	4.70125	2.55726	10.7292	2.10889	6.72245	9.35248	6.43117	13.0913	6.3378	10.293	7.5861	9.63287	4.80216	4.42602	10.4939	6.28238	5.91218	9.67422
6.72468	13.1031	10.7555	4.72104	4.21731	7.39405	4.90716	9.99269	8.98189	10.262	4.82137	3.5657	13.268	2.51288	7.87838	8.81051	6.23874	5.60613	6.87056	10.955	7.99913	6.73171	9.66243	9.36596	2.53509	6.59895	15.1473	7.98867	6.60208	3.62951	1.51004	11.7403	4.84471	9.37398	9.92164	2.41761	7.28539	9.72373	6.74659	14.0167	5.86356	10.6913	6.72861	8.27361	4.68665	4.47854	9.93589	6.33894	6.5224	10.2223
6.62604	11.8288	10.2979	2.40724	3.81471	7.81222	4.95839	10.347	8.54378	10.6239	3.03337	2.96508	13.0129	1.86648	8.82579	8.57579	7.93926	6.21151	5.16763	9.1836	8.19773	6.86721	8.93471	9.10149	2.29122	4.63511	14.6341	7.27404	6.20736	2.83133	1.50168	12.5045	4.81372	6.74268	9.8625	2.50688	7.13105	9.00319	6.85098	13.1884	4.70102	9.9558	6.79883	7.55488	4.80403	4.20869	10.8287	6.26162	6.701	9.67794
6.71513	13.4879	10.8691	3.00633	3.50745	7.91306	3.87538	10.1769	8.54596	10.557	4.92882	3.8501	12.243	2.73958	7.72983	7.9324	7.25059	6.82804	7.52983	9.4738	6.9988	7.055	8.84939	9.45962	2.59333	6.6339	13.6819	6.86512	7.3983	2.77647	1.43977	12.4983	4.72438	7.39131	10.0307	2.75317	6.98652	8.91801	6.70392	13.8535	5.84523	10.9466	7.06335	10.7581	4.6265	4.19419	11.0397	6.76319	5.45875	10.0236
6.52117	11.9181	10.0631	3.11355	2.61164	7.35926	4.62146	10.4439	8.05989	11.0526	3.17951	3.25572	12.6737	3.24946	8.8155	8.66475	8.81041	5.59951	5.39403	9.50215	6.71486	6.59884	9.59347	8.84808	2.68893	4.44633	14.6892	7.51761	5.86882	2.5319	2.08563	12.3773	4.76579	5.73021	10.3217	2.22661	6.42054	8.60828	6.14675	12.2268	4.94263	9.21877	7.31782	8.5942	4.17446	4.28135	10.3123	6.28322	5.51224	9.7825
6.10226	12.9903	10.1936	2.32129	2.64218	7.03555	4.86997	9.93	7.50321	10.5425	3.19576	2.13811	11.4197	2.36642	7.87833	8.2253	7.02459	5.82721	4.30501	9.58398	6.60881	6.21742	9.77099	8.84138	2.27977	3.99086	12.8142	6.85206	4.76241	3.02068	1.2921	8.76817	4.71513	7.68663	9.51262	1.97783	6.59203	8.45607	7.70828	12.2104	4.75775	9.02723	6.72695	9.09815	4.29979	3.68253	10.7228	5.9876	5.04495	9.46757
6.92754	11.7767	11.0543	2.49422	2.29215	6.89022	3.55055	10.3085	7.66665	10.5054	4.12551	2.46159	11.7571	2.31173	6.91635	8.49581	8.04487	6.0146	4.58293	8.63448	6.34353	6.74023	9.68575	8.69706	2.16613	4.14882	12.8046	6.79584	5.4788	2.40933	1.42025	12.2264	4.61366	5.18281	9.87151	2.07601	6.2638	8.3786	6.06371	11.4592	5.85249	8.71884	7.84477	7.95296	4.99724	4.38865	10.0474	6.17478	5.14704	8.85432
5.3749	11.7507	11.4159	2.48173	2.40842	6.87491	3.35115	10.0424	7.13967	10.2599	4.00024	2.33623	11.2795	2.98267	7.00527	8.21945	6.08122	4.93937	4.49333	7.50458	5.70253	5.47759	9.99752	8.66669	2.50708	3.8993	12.6202	6.22768	3.61292	2.46553	1.29708	10.2642	4.09415	4.57538	10.2879	2.3878	6.68403	8.86062	6.04199	11.1637	5.85666	8.7467	6.85133	9.28692	4.42858	3.5358	10.181	6.28621	4.67858	9.64407
6.48108	12.904	10.4986	2.60143	2.99273	7.4502	4.30857	10.1727	8.44278	10.6914	2.38757	1.93057	12.2561	1.514	8.74403	8.40536	6.62965	4.68247	5.52628	9.63274	6.84516	6.30088	9.8405	9.93153	2.34512	5.31224	14.2744	7.43196	5.9007	2.12205	1.42697	12.4074	5.02042	4.68376	9.25666	1.82861	6.22019	8.36668	5.80085	13.4578	4.87714	9.60333	6.06219	9.88524	3.9319	3.60314	10.4897	6.01266	5.30554	9.59787
9.62064	13.4731	11.3282	5.66174	3.75276	7.32236	4.00323	9.8867	8.3313	10.4766	6.36651	4.034	12.8361	3.0443	9.3652	7.75627	7.181	5.15108	9.3162	10.3164	7.74439	7.40044	8.85692	9.77813	2.22644	7.77461	13.1975	7.55004	7.49312	2.41302	1.41196	10.7784	4.97113	6.42576	10.3439	2.55507	6.48962	8.88257	6.81445	12.6447	5.04811	11.921	5.89421	11.0448	5.79663	4.36739	11.0591	7.1413	6.57433	8.96865
8.65459	11.999	10.4872	3.64577	3.11005	7.36424	3.68319	10.6062	7.74435	10.1624	3.07642	1.82968	11.8228	2.28029	6.58928	7.9225	6.47116	5.61957	4.67769	9.20518	7.69592	6.55697	8.93997	9.27232	1.93146	4.09387	13.9779	7.37158	6.68068	2.37825	1.23189	10.3629	4.53009	5.86342	9.49797	2.06197	6.80837	8.90287	6.34634	11.655	4.75097	9.23739	5.93901	9.48515	4.58454	4.17404	9.20653	6.32319	7.87901	9.78848
6.92521	12.3131	11.3569	2.95752	3.08094	7.71578	4.63672	10.5305	7.77218	10.6959	3.18635	3.18393	12.0837	1.80751	8.74601	8.39638	6.86706	4.93343	4.92595	10.4274	7.81778	7.9557	9.09319	10.3196	2.36193	4.53885	14.0398	7.62399	6.23265	2.17883	2.94725	13.2692	4.94262	4.84646	9.29871	2.21233	6.27836	8.38704	7.60971	13.3578	5.55506	9.18656	6.17681	9.04185	4.74898	3.91504	9.88665	6.97806	6.25196	9.33705
6.86751	12.3449	10.6185	2.29192	3.19056	7.47209	4.69725	11.1085	8.0256	10.5503	3.03459	1.74165	12.3182	2.15754	9.21669	8.54677	7.459	4.87629	4.09613	10.6957	8.0241	5.94277	9.84524	9.16807	2.25495	3.99897	13.7179	7.19453	5.27064	2.28295	4.02112	13.7287	4.71046	4.77415	10.4455	2.23098	6.41858	8.42633	6.56804	13.0024	5.25621	9.06574	6.17478	8.17787	5.59703	4.40836	10.7634	6.1582	6.36426	8.80144
9.31101	12.0328	10.4407	2.90222	2.68895	7.03402	4.18044	10.5458	7.97431	10.4748	5.51681	2.9386	11.8366	2.38885	7.47927	8.34835	6.56657	4.70318	6.30704	8.718	6.60957	6.43816	9.287	9.16516	1.88137	6.12355	13.0157	7.2699	6.24013	2.50216	1.25222	12.1062	4.74588	7.0286	9.48595	2.16158	6.4809	8.96502	6.07485	10.287	4.83229	9.72485	6.84102	7.88273	6.22915	3.57344	9.80212	6.41092	6.70762	9.83887
6.80946	13.0619	10.6909	2.96404	3.2769	7.52722	5.15914	10.9895	8.31358	10.9667	3.59917	2.5591	12.2818	4.01375	9.04248	8.58868	7.82098	4.76296	5.03962	9.73056	7.02655	7.66841	9.04593	9.92364	3.37769	4.58334	14.1289	7.75807	6.30535	2.52566	1.96239	13.0506	4.99175	6.08522	10.8744	2.37408	6.93144	8.46077	6.3813	13.5356	4.99733	9.64873	6.29689	8.9159	6.1036	4.27363	9.92349	6.85351	5.86677	9.32009
8.07487	13.7941	11.7119	3.17443	2.82142	7.50816	4.8199	10.5383	8.78182	10.2261	3.26087	2.25336	12.8806	3.35951	8.5122	8.62306	7.16893	6.53023	6.04557	10.8921	7.46424	6.53576	9.74854	9.53245	2.17125	5.13316	15.4728	8.54234	6.58445	2.32403	1.53243	13.5773	4.67797	4.51237	10.1799	2.00252	6.60191	8.7686	6.60114	14.0396	5.60633	10.2218	7.09301	9.58791	5.11678	3.88912	10.2801	6.38693	5.24199	10.476
7.84259	13.5385	11.262	2.77008	3.5108	7.72396	4.32025	10.6541	8.56516	10.6422	4.36368	2.69883	12.877	3.30827	8.71336	8.79131	7.40929	6.45186	6.69248	10.3051	7.39358	7.44533	9.87379	9.67332	2.73509	5.97654	14.4787	8.23083	7.47799	3.15197	1.90027	9.88466	5.07976	6.12726	10.0248	2.37846	6.73055	8.58588	6.55195	13.8842	6.09778	10.6808	6.93191	9.15957	4.55158	4.25781	10.3403	6.65582	5.54813	10.6672
6.39723	13.2463	11.385	3.62385	3.09281	7.44002	4.45945	10.1774	8.32454	9.96966	3.24117	3.57785	12.7193	2.10965	8.42801	9.7775	7.15533	5.66271	5.84607	9.38324	7.37644	6.74475	9.50231	10.0038	2.33092	5.65905	16.469	7.78641	6.41482	3.05162	1.42269	11.2856	4.62297	4.33432	9.76701	2.52503	6.71515	9.04176	6.3633	13.5399	5.07319	9.91976	6.04787	9.29395	4.53758	4.22214	10.0005	6.67799	5.75191	9.56326
8.29749	13.8501	10.1146	3.3314	2.72884	7.32417	5.09062	10.5936	9.08262	10.3326	5.16604	3.89423	12.1069	2.55399	8.26458	10.0119	6.84877	5.20255	6.89618	9.93734	6.69178	6.61919	9.96725	9.32866	2.68443	6.09586	14.0048	7.36854	6.77652	5.46359	1.75762	15.0417	4.81361	5.86352	10.1765	2.33748	6.79733	8.95833	6.35646	13.4281	5.43771	10.3758	6.74442	10.4995	4.80943	4.2579	9.44439	6.22018	5.57777	9.74274
6.82026	12.846	10.9158	4.35762	3.55623	7.30254	5.25079	9.97827	8.72192	10.5341	4.61253	3.6127	13.2641	1.84721	8.00226	9.02923	6.46232	5.20282	5.62873	10.9689	7.06049	6.39124	9.94037	9.14428	2.42659	5.0162	14.8035	8.0796	5.7193	2.64247	2.1903	11.8581	4.66252	6.10969	10.142	2.07376	6.88087	9.26775	6.50301	14.0124	6.46934	9.97445	6.45289	7.65008	4.22331	3.98782	9.2741	6.30356	5.66863	10.042
6.30982	11.8487	10.3841	2.28939	3.27913	7.51334	4.99739	10.1619	8.05474	10.2088	3.11219	1.96019	12.3495	1.64141	8.04646	8.49098	7.28787	5.5196	4.66933	9.19078	7.48751	5.75616	9.01847	9.09145	2.24567	3.96914	13.9463	6.95123	5.02935	2.32885	1.19242	12.0208	4.7114	6.01652	9.56788	2.29113	6.73505	8.63947	6.60991	13.0609	4.23368	9.46126	6.13344	9.71991	4.26063	3.83323	10.7248	5.83576	6.0238	9.4359
6.64963	13.0654	10.6053	2.10874	3.61273	7.73918	4.36279	10.5789	7.94335	10.4456	3.55623	2.79213	11.9864	2.62761	7.39657	7.92436	7.06218	5.28922	4.65191	9.04291	6.6311	8.01344	8.65442	10.3908	2.10372	4.42537	13.3062	6.93535	5.40631	2.60164	1.70653	11.698	4.86399	9.98361	9.96289	2.48486	6.83417	8.53292	6.36415	13.8049	5.2183	9.77991	6.79719	9.32924	4.87111	3.80944	9.83728	7.13053	4.92983	9.9965
7.04498	12.1355	10.1989	3.38167	2.81208	7.39501	4.00425	10.4654	8.18235	10.6655	2.81961	2.50417	13.0632	2.77892	8.4319	8.54434	7.80645	7.78435	7.09658	9.34915	7.113	6.57577	9.19624	9.69733	2.60924	5.79154	15.1914	8.07326	8.05145	2.20804	1.90745	11.5824	4.52837	5.80502	11.1197	2.08505	6.46314	8.29439	6.19735	12.8782	4.9479	9.66813	6.80458	9.79089	4.46878	4.08989	9.72561	6.37032	6.03383	10.0113
5.8302	12.1847	11.0525	1.5663	2.68582	6.94444	4.07878	10.7368	7.48303	10.7293	3.64742	3.01875	11.6682	1.80393	6.90986	8.80885	6.86338	5.75786	4.76956	9.71888	7.13164	6.28832	9.5632	9.76415	2.01886	3.89734	12.7641	7.07909	5.2374	1.92613	2.2016	11.6414	4.51331	6.29437	9.92977	1.67907	6.005	8.63308	5.73834	12.599	4.85938	9.35712	6.93341	8.53172	4.13614	3.78763	9.77647	5.97264	5.62303	9.0895
[truncated: 45 more columns]
