# Supplementary material for: Higher levels of Bifidobacteria and tumor necrosis factor in children with drug-resistant epilepsy are associated with anti-seizure response to the ketogenic diet
Source: eBioMedicine. 2022 May 19;80:104061. doi: 10.1016/j.ebiom.2022.104061 (PMC9126955; doi:10.1016/j.ebiom.2022.104061)
Supplement: Supplementary file 3 [file mmc3.xls]

## Sheet: Sheet1
Suppl. Table 12. Abbreviations for bacterial taxa displayed in Fig. 5a-e
B_caccae_strain_ATCC_43185	Bacteroides_caccae_strain_ATCC_43185
A_communis_5CBH24	Alistipes_communis_5CBH24
F_prausnitzii_SL3/3	Faecalibacterium_prausnitzii_SL3/3
R_torques_L2-14	Ruminococcus_torques_L2-14
F_prausnitzii_A2165	Faecalibacterium_prausnitzii_strain_A2165
P_vulgatus_mpk	Phocaeicola_vulgatus_strain_mpk
R_sp_SR1/5	Ruminococcus_sp_SR1/5
A_shahii_WAL_8301	Alistipes_shahii_WAL_8301
O_splanchnicus_DSM_20712	Odoribacter_splanchnicus_DSM_20712
F_prausnitzii_L2/6	Faecalibacterium_prausnitzii_L2/6
B_caecimuris_strain_I48	Bacteroides_caecimuris_strain_I48
B-obeum_A2-162	Blautia obeum_A2-162
B_thetaiotaomicron_strain_7330	Bacteroides_thetaiotaomicron_strain_7330
C_catus_GD/7	Coprococcus_catus_GD/7
F_plautii_YL31	Flavonifractor_plautii_strain_YL31
F_prausnitzii_Indica	Faecalibacterium_prausnitzii_strain_Indica
E_bolteae_strain_ATCC_BAA-613	Enterocloster_bolteae_strain_ATCC_BAA-613
E_eligens_ATCC_27750	Eubacterium_eligens_ATCC_27750
C_sp_ART55/1	Coprococcus_sp_ART55/1
C_bacterium_CCNA10	Clostridiales_bacterium_CCNA10
C_sp_SS3/4	Clostridiales_sp_SS3/4
B_cellulosilyticus_strain_WH2	Bacteroides_cellulosilyticus_strain_WH2
B_longum_subsp_longum_JDM301	Bifidobacterium_longum_subsp_longum_JDM301
B_angulatum_strain_GT102	Bifidobacterium_angulatum_strain_GT102
ParaB_sp_CT06	Parabacteroides_sp_CT06
V_bacterium_CCUG_44730	Victivallales_bacterium_CCUG_44730
R_hominis_A2-183	Roseburia_hominis_A2-183
C_sporogenes_YH-Raf3-2-5	Clostridium_sporogenes_strain_YH-Raf3-2-5
L_sp_YL32	Lachnoclostridium_sp_YL32
A_equolifaciens_DSM_19450	Adlercreutzia_equolifaciens_DSM_19450
R_bromii_L2-63	Ruminococcus_bromii_L2-63
A_finegoldii_DSM_17242	Alistipes_finegoldii_DSM_17242
B_longum_subsp_infantis	Bifidobacterium_longum_subsp_infantis
B_intestinalis_strain_APC919/174	Bacteroides_intestinalis_strain_APC919/174
C_minuta_DSM_22607	Christensenella_minuta_strain_DSM_22607
B_catenulatum_DSM_16992	Bifidobacterium_catenulatum_DSM_16992_JCM_1194_LMG_11043
B_faecalis_H184	Butyricimonas_faecalis_strain_H184
R_intestinalis_XB6B4	Roseburia_intestinalis_XB6B4
F_cylindroides_T2-87	Faecalitalea_cylindroides_T2-87
R_intestinalis_M50/1	Roseburia_intestinalis_M50/1
E_maltosivorans_strain_YI	Eubacterium_maltosivorans_strain_YI
D_hominis_5BBH33	Dialister_hominis_5BBH33
C_sp_SM4/1	Clostridiales_sp_SM4/1
R_bicirculans_I	Ruminococcus_bicirculans_I
G_pamelaeae_7-10-1-b	Gordonibacter_pamelaeae_7-10-1-b
E_coli_strain_81009	Escherichia_coli_strain_81009
B_producta_strain_PMF1	Blautia_producta_strain_PMF1
B_hansenii_DSM_20583	Blautia_hansenii_DSM_20583
H_hathewayi_WAL-18680	Hungatella_hathewayi_WAL-18680
D_fairfieldensis_CCUG_45958	Desulfovibrio_fairfieldensis_strain_CCUG_45958
E_coli_strain_ECONIH1	Escherichia_coli_strain_ECONIH1
E_callanderi_KIST612	Eubacterium_callanderi_strain_KIST612
A_sp_dk3624	Alistipes_sp_dk3624
A_rhamnosivorans_strain_1y2	Anaerostipes_rhamnosivorans_strain_1y2
M_hypermegale_ART12/1	Megamonas_hypermegale_ART12/1
P_faecium_JCM_30894	Phascolarctobacterium_faecium_JCM_30894
A_muciniphila_ATCC_BAA-835	Akkermansia_muciniphila_ATCC_BAA-835
B_adolescentis_ATCC_15703	Bifidobacterium_adolescentis_ATCC_15703
B_longum_subsp_infantis_ATCC_15697	Bifidobacterium_longum_subsp_infantis_ATCC_15697
M_smithii_ATCC_35061	Methanobrevibacter_smithii_ATCC_35061
C_aerofaciens_C11	Collinsella_aerofaciens_strain_C11
E_coli_ED1a	Escherichia_coli_ED1a
P_distasonis_ATCC_8503	Parabacteroides_distasonis_ATCC_8503
A_hadrus_strain_ SSC/2	Anaerostipes_hadrus_strain_ SSC/2
B_uniformis_NBRC_113350	Bacteroides_uniformis_NBRC_113350
A_onderdonkii_subsp_vulgaris_3BBH6	Alistipes_onderdonkii_subsp_vulgaris_3BBH6
B_vulgatus_ATCC_8482	Bacteroides_vulgatus_ATCC_8482
E_bacterium_I46	Erysipelotrichaceae_bacterium_I46
B_ovatus_strain_ATCC_8483	Bacteroides_ovatus_strain_ATCC_8483
I_butyriciproducens_AF211	Intestinimonas_butyriciproducens_strain_AF211
B_dorei_CL03T12C01	Bacteroides_dorei_CL03T12C01
E_rectale_ATCC_33656	Eubacterium_rectale_ATCC_33656
B_bifidum_ATCC_29521_JCM_1255_DSM_20456	Bifidobacterium_bifidum_ATCC_29521_JCM_1255_DSM_20456
L_bacterium_Choco86	Lachnospiraceae_bacterium_Choco86
A_fermentans_DSM_20731	Acidaminococcus_fermentans_DSM_20731
B_xylanisolvens_XB1A	Bacteroides_xylanisolvens_XB1A
C_scindens_ATCC_35704	Clostridium_scindens_ATCC_35704
B_fragilis_NCTC_9343	Bacteroides_fragilis_NCTC_9343
E_coli_CFT073	Escherichia_coli_CFT073
E_siraeum_70/3	Eubacterium_siraeum_70/3
B_thetaiotaomicron_VPI-5482	Bacteroides_thetaiotaomicron_VPI-5482
R_gnavus_ATCC_29149	Ruminococcus_gnavus_ATCC_29149
C_saccharolyticum_WM1	Clostridium_saccharolyticum_WM1
B_pseudocat_DSM_20438	Bifidobacterium_pseudocatenulatum_DSM_20438_JCM_1200_LMG_10505
E_coli_strain_118UI	Escherichia_coli_strain_118UI
B_kashiwanohense_PV20-2	Bifidobacterium_kashiwanohense_PV20-2
E_faecalis_R712	Enterococcus_faecalis_R712
E_lenta_DSM_2243	Eggerthella_lenta_DSM_2243
A_intestinale_JCM_30884	Amedibacterium_intestinale_JCM_30884
C_difficile_BJ08	Clostridioides_difficile_BJ08
E_coli_UMNK88	Escherichia_coli_UMNK88
E_coli_LF82	Escherichia_coli_LF82
B_longum_DJO10A	Bifidobacterium_longum_DJO10A
B_breve_JCM_7019	Bifidobacterium_breve_JCM_7019
E_coli_UTI89	Escherichia_coli_UTI89
S_salivarius_CCHSS3	Streptococcus_salivarius_CCHSS3
S_thermophilus_CNRZ1066	Streptococcus_thermophilus_CNRZ1066
E_limosum_ATCC_8486	Eubacterium_limosum_strain_ATCC_8486
K_pneumoniae_KCTC_2242	Klebsiella_pneumoniae_KCTC_2242
