# Supplementary material for: Higher levels of Bifidobacteria and tumor necrosis factor in children with drug-resistant epilepsy are associated with anti-seizure response to the ketogenic diet
Source: eBioMedicine. 2022 May 19;80:104061. doi: 10.1016/j.ebiom.2022.104061 (PMC9126955; doi:10.1016/j.ebiom.2022.104061)
Supplement: Supplementary file 7 — Supplementary Table 4. Parameters for the Hexagon alignments from protocol. [file mmc7.xlsx]

## Sheet: Suppl. Table1 taxa_relab
Supplementary table 1. Relative abundance of individual taxonomic profiles
Reference	Genus_Species	Lineage	M001_Mock	PA01	PA02	PA03	PA04	PA05	PA06	PA08	PA10	PA11	PA12	PA14	PA15	PA18	PA19	PA20	PA21	PA22	PA23	PA25	PA28	PA30	PA32	PA33	PA34	PA35	PA36	PA37	PA38	PA39	PA41	PA42	PB01	PB02	PB03	PB04	PB05	PB06	PB08	PB10	PB11	PB12	PB14	PB15	PB18	PB19	PB20
CP022412.2	Bacteroides_caccae_strain_ATCC_43185	cellular organisms; Bacteria; FCB group; Bacteroidetes/Chlorobi group; Bacteroidetes; Bacteroidia; Bacteroidales; Bacteroidaceae; Bacteroides	0	0.1774	0.171	0.0332	0.0001	0.0807	0.2347	0.0004	0.0221	0.0002	0.0208	0.0006	0	0.0589	0.0084	0.0005	0.0744	0.0096	0.0399	0.0005	0.3068	0.0005	0.0354	0	0.0008	0.0007	0.0001	0.0003	0.0052	0.0002	0.0001	0.0298	0.1152	0.0198	0.0198	0.0002	0.0233	0.2476	0.0015	0.0387	0.0003	0.0947	0.0006	0.0001	0.0133	0.0016	0
AP019735.1	Alistipes_communis_5CBH24	cellular organisms; Bacteria; FCB group; Bacteroidetes/Chlorobi group; Bacteroidetes; Bacteroidia; Bacteroidales; Rikenellaceae; Alistipes	0	0.0001	0.001	0.0055	0.014	0.0018	0.0001	0.0052	0.0256	0.0003	0.0018	0.0006	0	0.0018	0.0119	0	0	0.0028	0.0023	0.0001	0.0003	0.0006	0.0019	0.0002	0	0.0124	0.0001	0.0004	0.0001	0.0005	0.0001	0.0155	0.0001	0.0022	0.0014	0.0172	0.0256	0.0001	0.0017	0.0087	0.0002	0.001	0.0019	0	0.0057	0.0176	0
FP929046.1	Faecalibacterium_prausnitzii_SL3/3	cellular organisms; Bacteria; Terrabacteria group; Firmicutes; Clostridia; Clostridiales; Ruminococcaceae; Faecalibacterium; Faecalibacterium prausnitzii	0	0.0039	0.0032	0.011	0.0005	0.0199	0.0005	0.0036	0.0068	0.0034	0.0115	0.0273	0.0006	0.0229	0.0219	0.0002	0.0611	0.0124	0.0192	0.0004	0.0189	0.0015	0.0409	0.0063	0.0012	0.0002	0.0284	0.0069	0.007	0.001	0.0035	0.0092	0.0098	0.0335	0.0076	0.0006	0.0238	0.0001	0.0063	0.0014	0.0021	0.0017	0.0025	0.0001	0.0026	0.0093	0.0003
FP929055.1	Ruminococcus_torques_L2-14	cellular organisms; Bacteria; Terrabacteria group; Firmicutes; Clostridia; Clostridiales; Lachnospiraceae; Mediterraneibacter; [Ruminococcus] torques	0	0.0046	0.0043	0.0058	0.0031	0.0127	0.0018	0.0056	0.0028	0.0115	0.0097	0.008	0.0044	0.0021	0.0049	0.0024	0.0095	0.024	0.0108	0.0019	0.003	0.006	0.0024	0.0062	0.0017	0.0015	0.079	0.0105	0.0026	0.0072	0.0023	0.0022	0.0047	0.0031	0.003	0.0037	0.0125	0.001	0.0035	0.0017	0.0073	0.0063	0.0049	0.0016	0.0014	0.0042	0.0019
CP022479.1	Faecalibacterium_prausnitzii_strain_A2165	cellular organisms; Bacteria; Terrabacteria group; Firmicutes; Clostridia; Clostridiales; Ruminococcaceae; Faecalibacterium	0	0.0022	0.0023	0.0094	0.0015	0.0052	0.0004	0.0044	0.0116	0.0054	0.0066	0.0154	0.0065	0.0063	0.0186	0.0004	0.0138	0.0124	0.0258	0.001	0.0119	0.0032	0.0014	0.0069	0.0012	0.0006	0.0276	0.0138	0.0038	0.0047	0.0022	0.0076	0.0059	0.0135	0.0067	0.004	0.0089	0.0004	0.0057	0.0027	0.0035	0.0019	0.0051	0.0007	0.0023	0.0387	0.0003
FP929052.1	Ruminococcus_champanellensis_type_strain_18P13T	cellular organisms; Bacteria; Terrabacteria group; Firmicutes; Clostridia; Clostridiales; Ruminococcaceae; Ruminococcus; Ruminococcus champanellensis	0	0	0	0.0006	0.0001	0.0001	0.0001	0.0005	0.0003	0	0.0001	0	0.0005	0.0002	0.0004	0	0.0001	0.0004	0.0007	0	0.0001	0	0	0.0001	0	0.0001	0	0.0002	0	0.0002	0.0001	0.0001	0	0.0003	0.0003	0.0001	0.0011	0	0.0004	0.0002	0	0.0001	0.0002	0.0004	0.0001	0.0003	0
CP013020.1	Phocaeicola_vulgatus_strain_mpk	cellular organisms; Bacteria; FCB group; Bacteroidetes/Chlorobi group; Bacteroidetes; Bacteroidia; Bacteroidales; Bacteroidales incertae sedis; Phocaeicola	0	0.1508	0.0431	0.0694	0.0349	0.0316	0.0125	0.0047	0.0273	0.0003	0.001	0.0023	0	0.0014	0.0382	0.1098	0	0.0082	0.0224	0.0036	0.0377	0.0012	0.071	0.0003	0.0526	0.0093	0.0006	0	0.1315	0.023	0.0033	0.0012	0.1332	0.0253	0.093	0.0041	0.0123	0.0056	0.0048	0.0428	0.0003	0.0154	0.001	0.0013	0.001	0.052	0.1305
FP929053.1	Ruminococcus_sp_SR1/5	cellular organisms; Bacteria; Terrabacteria group; Firmicutes; Clostridia; Clostridiales; Ruminococcaceae; Ruminococcus; unclassified Ruminococcus	0	0.0024	0.0012	0.0139	0.0145	0.0072	0.0788	0.0202	0.0026	0.0136	0.0037	0.0023	0.0032	0.0048	0.0375	0.0029	0.0234	0.0219	0.0047	0.0012	0.0097	0.0074	0.0013	0.0034	0.0043	0.0005	0.0178	0.1086	0.0013	0.0012	0.0008	0.0017	0.0022	0.0009	0.0342	0.0041	0.0047	0.0006	0.0061	0.0012	0.0058	0.0022	0.0029	0.0019	0.0004	0.01	0.0256
FP929032.1	Alistipes_shahii_WAL_8301	cellular organisms; Bacteria; FCB group; Bacteroidetes/Chlorobi group; Bacteroidetes; Bacteroidia; Bacteroidales; Rikenellaceae; Alistipes; Alistipes shahii	0	0.003	0.0032	0.0112	0.0126	0.0044	0.0032	0.0144	0.1071	0.0032	0.0491	0.0015	0	0.0121	0.0153	0	0	0.0436	0.0154	0.0028	0.0132	0.0058	0.0052	0.0036	0.0001	0.0009	0.0003	0.001	0.0005	0.0036	0.0066	0.0336	0.0017	0.03	0.0143	0.0297	0.0272	0.0033	0.0069	0.0256	0.0013	0.0182	0.0106	0	0.0504	0.0105	0
CP002544.1	Odoribacter_splanchnicus_DSM_20712	cellular organisms; Bacteria; FCB group; Bacteroidetes/Chlorobi group; Bacteroidetes; Bacteroidia; Bacteroidales; Odoribacteraceae; Odoribacter; Odoribacter splanchnicus	0	0.0001	0.0006	0.0106	0.0064	0.0019	0.0015	0.0044	0.0099	0.0004	0.0042	0.0065	0	0.0072	0.0041	0.0008	0.0001	0.0067	0.0093	0.0031	0.016	0.011	0.0136	0.0001	0.0021	0.0021	0.0001	0.0001	0.0002	0.0007	0.0009	0.0055	0.0001	0.0007	0.01	0.0103	0.0089	0.0015	0.0008	0.0107	0.0015	0.0072	0.0088	0.0005	0.0114	0.01	0.0001
FP929045.1	Faecalibacterium_prausnitzii_L2/6	cellular organisms; Bacteria; Terrabacteria group; Firmicutes; Clostridia; Clostridiales; Ruminococcaceae; Faecalibacterium; Faecalibacterium prausnitzii	0	0.0462	0.0408	0.0355	0.002	0.0084	0.0002	0.0339	0.0062	0.0023	0.0395	0.1911	0.0041	0.048	0.1247	0.0005	0.0113	0.0244	0.0308	0.0008	0.0286	0.0007	0.0009	0.126	0.0054	0.0012	0.0569	0.0055	0.0896	0.003	0.0337	0.034	0.1456	0.021	0.0149	0.005	0.019	0.0002	0.0035	0.0022	0.0014	0.0116	0.0149	0.0004	0.0286	0.0134	0.0003
CP015401.2	Bacteroides_caecimuris_strain_I48	cellular organisms; Bacteria; FCB group; Bacteroidetes/Chlorobi group; Bacteroidetes; Bacteroidia; Bacteroidales; Bacteroidaceae; Bacteroides	0	0.0076	0.0085	0.0149	0.0054	0.0021	0.0054	0.0027	0.0059	0.0104	0.0089	0.0113	0	0.0304	0.0067	0.0066	0.0009	0.0063	0.009	0.0179	0.0176	0.006	0.0176	0.0012	0.0424	0.0063	0.001	0.0002	0.0078	0.0075	0.0044	0.0094	0.0057	0.0041	0.0161	0.0024	0.0078	0.0074	0.0173	0.0166	0.0192	0.0198	0.005	0.0035	0.0197	0.0051	0.0022
FP929054.1	Blautia obeum_A2-162	cellular organisms; Bacteria; Terrabacteria group; Firmicutes; Clostridia; Clostridiales; Lachnospiraceae; Blautia; Blautia obeum	0	0.0034	0.0032	0.0069	0.0033	0.0052	0.0036	0.0153	0.0054	0.0194	0.0064	0.0055	0.0038	0.0041	0.0053	0.0016	0.0095	0.0218	0.0128	0.0031	0.0026	0.0151	0.0029	0.0079	0.0019	0.0012	0.0086	0.045	0.002	0.0049	0.002	0.004	0.0032	0.0039	0.0057	0.0049	0.0143	0.0007	0.0058	0.0049	0.0083	0.0075	0.0103	0.0024	0.0015	0.0046	0.0028
CP012937.1	Bacteroides_thetaiotaomicron_strain_7330	cellular organisms; Bacteria; FCB group; Bacteroidetes/Chlorobi group; Bacteroidetes; Bacteroidia; Bacteroidales; Bacteroidaceae; Bacteroides	0	0.1088	0.0124	0.0069	0.0083	0.0049	0.0023	0.0009	0.008	0.2059	0.0036	0.0358	0	0.0038	0.0017	0.0524	0.0014	0.0031	0.0033	0.002	0.029	0.0003	0.0185	0.0003	0.148	0.0457	0.0005	0.0001	0.0349	0.0442	0.0018	0.0014	0.0728	0.0175	0.0092	0.004	0.0121	0.0027	0.0023	0.0043	0.1313	0.0077	0.0269	0.0015	0.0037	0.0033	0.0003
FP929038.1	Coprococcus_catus_GD/7	cellular organisms; Bacteria; Terrabacteria group; Firmicutes; Clostridia; Clostridiales; Lachnospiraceae; Coprococcus; Coprococcus catus	0	0.001	0.0005	0.0018	0.0015	0.018	0.0006	0.003	0.0014	0.0023	0.0015	0.0009	0.0006	0.0008	0.007	0.0006	0.0063	0.0076	0.006	0.0003	0.0131	0.0073	0.0039	0.001	0.0005	0.0007	0.0091	0.0145	0.0007	0.0029	0.0005	0.0007	0.0011	0.0005	0.0014	0.0012	0.0069	0.0001	0.0014	0.0011	0.0013	0.0136	0.0011	0.0006	0.0004	0.0337	0.0008
CP015406.2	Flavonifractor_plautii_strain_YL31	cellular organisms; Bacteria; Terrabacteria group; Firmicutes; Clostridia; Clostridiales; Ruminococcaceae; Flavonifractor	0	0.0314	0.0108	0.0044	0.0147	0.0042	0.0124	0.0153	0.0006	0.0057	0.0045	0.0054	0.0335	0.0007	0.0035	0.0192	0.0261	0.0018	0.0008	0.0219	0.0139	0.0318	0.0057	0.0162	0.0011	0.0052	0.0016	0.0004	0.0011	0.0029	0.0296	0.0123	0.0111	0.0121	0.0147	0.0164	0.0022	0.0159	0.0042	0.0041	0.0125	0.0125	0.0143	0.0052	0.0129	0.0824	0.0175
CP023819.1	Faecalibacterium_prausnitzii_strain_Indica	cellular organisms; Bacteria; Terrabacteria group; Firmicutes; Clostridia; Clostridiales; Ruminococcaceae; Faecalibacterium	0	0.0055	0.0055	0.0063	0.0004	0.0041	0.0002	0.0055	0.0042	0.0014	0.0081	0.0233	0.0008	0.0119	0.0243	0.0002	0.0169	0.0087	0.0176	0.0001	0.0141	0.0008	0.002	0.0123	0.0024	0.0001	0.0344	0.0052	0.0098	0.0005	0.0046	0.0055	0.0146	0.0163	0.0038	0.001	0.0067	0.0001	0.0034	0.0009	0.0015	0.0036	0.0039	0.0001	0.0036	0.0222	0.0001
CP023142.1	Escherichia_coli_strain_CFSAN061770	cellular organisms; Bacteria; Proteobacteria; Gammaproteobacteria; Enterobacterales; Enterobacteriaceae; Escherichia	0	0	0	0	0	0	0	0	0	0	0.0001	0	0.0003	0	0	0	0.0002	0	0.0001	0	0	0	0	0.0013	0	0	0	0	0	0.0001	0	0	0	0	0	0	0	0	0	0	0	0	0	0.0001	0	0	0.0025
CP022464.2	Enterocloster_bolteae_strain_ATCC_BAA-613	cellular organisms; Bacteria; Terrabacteria group; Firmicutes; Clostridia; Clostridiales; Lachnospiraceae; Enterocloster	0	0.0177	0.0026	0.0021	0.0012	0.0011	0.0185	0.0047	0.001	0.0087	0.0073	0.0083	0.0045	0.0259	0.0026	0.0189	0.0011	0.0015	0.0009	0.017	0.0027	0.0216	0.0109	0.0026	0.0014	0.0104	0.0008	0.0011	0.0006	0.0025	0.0065	0.0085	0.0045	0.0092	0.0026	0.0056	0.0011	0.0004	0.0007	0.0022	0.0006	0.0014	0.0042	0.0004	0.0005	0.0086	0.005
CP001104.1	Eubacterium_eligens_ATCC_27750	cellular organisms; Bacteria; Terrabacteria group; Firmicutes; Clostridia; Clostridiales; Lachnospiraceae; Lachnospira; Lachnospira eligens	0	0.0146	0	0.0044	0.0001	0.003	0.0001	0.0003	0.0011	0.0004	0.0001	0.0001	0.0001	0.0003	0.0004	0.0002	0.0108	0.0015	0.0022	0	0.0039	0.0001	0	0.0001	0.001	0.0001	0.0011	0.0004	0.0094	0.0002	0	0.0038	0.0064	0.0043	0.0001	0.0001	0.0004	0	0.0019	0.0008	0.0001	0.0001	0.0002	0	0.0001	0.0002	0
FP929039.1	Coprococcus_sp_ART55/1	cellular organisms; Bacteria; Terrabacteria group; Firmicutes; Clostridia; Clostridiales; Lachnospiraceae; Coprococcus; unclassified Coprococcus	0	0.0006	0.0002	0.0009	0.0003	0.0054	0.0017	0.0027	0.0005	0.0018	0.0008	0.0008	0.0005	0.0003	0.0023	0.0001	0.0012	0.0036	0.0367	0.0001	0.0007	0.0016	0.0005	0.0004	0.0002	0.0004	0.0011	0.0027	0.0004	0.0095	0.0006	0.0006	0.0007	0.0008	0.0007	0.0006	0.0114	0.0001	0.0022	0.0007	0.0004	0.0006	0.0053	0.0003	0.0043	0.002	0.0001
AP018533.1	Clostridiales_bacterium_CCNA10	cellular organisms; Bacteria; Terrabacteria group; Firmicutes; Clostridia; Clostridiales; unclassified Clostridiales	0	0.0007	0.001	0.0032	0.0031	0.0014	0.0004	0.007	0.0014	0.001	0.0028	0.0015	0.0017	0.0006	0.0038	0.0015	0.0021	0.0031	0.0024	0.0009	0.0013	0.0009	0.0006	0.0016	0.0003	0.0017	0.0008	0.001	0.0004	0.0067	0.0016	0.0029	0.0006	0.0015	0.0045	0.0217	0.003	0.0002	0.0024	0.0043	0.0005	0.005	0.0044	0.0009	0.0022	0.0058	0.0008
CP045696.1	Muribaculaceae_bacterium_DSM_108610_strain_Oil-RF-744-WCA-WT-10	cellular organisms; Bacteria; FCB group; Bacteroidetes/Chlorobi group; Bacteroidetes; Bacteroidia; Bacteroidales; Muribaculaceae; unclassified Muribaculaceae	0	0.0002	0.0007	0.001	0.0001	0.0003	0.0002	0.0002	0.0007	0.0002	0.0002	0.0004	0	0.0003	0.0003	0.0003	0	0.0003	0.0005	0.0008	0.0002	0.0002	0.0018	0	0.0011	0.0002	0	0.0001	0.0006	0.0002	0.0002	0.0004	0.0001	0.0005	0.0008	0.0001	0.0005	0.0003	0.0008	0.0011	0.0004	0.001	0.0004	0.0004	0.0006	0.0005	0.0005
FP929062.1	Clostridiales_sp_SS3/4	cellular organisms; Bacteria; Terrabacteria group; Firmicutes; Clostridia; Clostridiales; unclassified Clostridiales	0	0.0044	0.001	0.0043	0.0006	0.0021	0.0004	0.0026	0.0014	0.0097	0.0009	0.0029	0.0018	0.0007	0.0053	0.0006	0.0085	0.0056	0.0048	0.0008	0.0034	0.0019	0.003	0.004	0.0082	0.0025	0.0098	0.0038	0.0074	0.0019	0.0035	0.0014	0.0085	0.0024	0.0018	0.0016	0.0028	0.0001	0.0034	0.0008	0.0019	0.0008	0.0015	0.0003	0.0011	0.0031	0.0004
AP018530.1	Olsenella_sp_GAM18	cellular organisms; Bacteria; Terrabacteria group; Actinobacteria; Coriobacteriia; Coriobacteriales; Atopobiaceae; Olsenella; unclassified Olsenella	0	0	0.0049	0	0.0001	0	0	0	0	0	0	0	0	0	0.0001	0	0	0	0	0	0	0	0	0	0	0	0.0002	0	0	0	0	0	0	0.0136	0.0001	0.0004	0.0001	0	0	0.0007	0	0.0001	0	0	0	0.0001	0.0002
CP012801.1	Bacteroides_cellulosilyticus_strain_WH2	cellular organisms; Bacteria; FCB group; Bacteroidetes/Chlorobi group; Bacteroidetes; Bacteroidia; Bacteroidales; Bacteroidaceae; Bacteroides	0	0.0223	0.0347	0.0007	0.0007	0.0055	0.0002	0.0025	0.0035	0.0005	0.0019	0.0115	0	0.0007	0.0255	0.0001	0	0.001	0.0003	0.0002	0.0006	0.0005	0.0011	0.0089	0.0001	0.0481	0.0002	0	0.0016	0.0008	0.0005	0.1768	0.0714	0.0763	0.0005	0.001	0.1786	0.0002	0.0011	0.2864	0.0012	0.0016	0.0211	0.0001	0.0007	0.0627	0.0001
CP002010.1	Bifidobacterium_longum_subsp_longum_JDM301	cellular organisms; Bacteria; Terrabacteria group; Actinobacteria; Actinobacteria; Bifidobacteriales; Bifidobacteriaceae; Bifidobacterium; Bifidobacterium longum; Bifidobacterium longum subsp. longum	0	0.0001	0.0019	0.0026	0.0085	0.0006	0.0087	0.0009	0.0024	0.0043	0.0006	0.0003	0.0011	0.0153	0.0044	0.0023	0.0057	0.0031	0.0014	0.0001	0.0047	0.0048	0.0005	0.0064	0.0001	0.0002	0.0059	0.009	0.0003	0.0007	0.0007	0.0021	0.0003	0.0005	0.0073	0.0002	0.0001	0.0013	0.0005	0.0002	0.0055	0.0005	0.0023	0.0062	0.0001	0.0003	0.007
CP014241.1	Bifidobacterium_angulatum_strain_GT102	cellular organisms; Bacteria; Terrabacteria group; Actinobacteria; Actinobacteria; Bifidobacteriales; Bifidobacteriaceae; Bifidobacterium	0	0	0.0005	0.0001	0.0001	0.0008	0.0001	0.0017	0.0014	0	0.0005	0	0.0002	0.0001	0.0013	0	0.0033	0.0017	0.0008	0	0.002	0	0.0001	0.0044	0	0	0.008	0.0024	0.0001	0.0008	0.0024	0.0016	0.0003	0.0003	0.0003	0.0001	0	0	0.0003	0.0003	0.0001	0.0002	0.0021	0.0065	0	0.0003	0.0046
CP022754.1	Parabacteroides_sp_CT06	cellular organisms; Bacteria; FCB group; Bacteroidetes/Chlorobi group; Bacteroidetes; Bacteroidia; Bacteroidales; Tannerellaceae; Parabacteroides; unclassified Parabacteroides	0	0.0007	0.0084	0.0019	0.0009	0.0003	0.0004	0.0043	0.0059	0.0002	0.0007	0.0041	0	0.0007	0.0034	0.0032	0.0001	0.0009	0.0017	0.004	0.0021	0.0028	0.0237	0	0.0006	0.0143	0.0002	0	0.0011	0.0004	0.0006	0.008	0.0005	0.003	0.0014	0.0083	0.0024	0.0005	0.0044	0.0034	0.0002	0.0022	0.001	0.0005	0.0005	0.0032	0.0005
CP027227.1	Victivallales_bacterium_CCUG_44730	cellular organisms; Bacteria; PVC group; Lentisphaerae; Lentisphaeria; Victivallales; unclassified Victivallales	0	0	0	0	0	0.0002	0	0	0.0201	0	0	0	0	0	0.0001	0	0	0	0.0004	0	0	0	0	0	0	0	0	0	0	0	0	0	0	0	0	0	0.0009	0	0.0054	0.0009	0	0	0	0	0	0.0032	0
CP003040.1	Roseburia_hominis_A2-183	cellular organisms; Bacteria; Terrabacteria group; Firmicutes; Clostridia; Clostridiales; Lachnospiraceae; Roseburia; Roseburia hominis	0	0.0004	0.0024	0.0019	0.0004	0.0024	0.0004	0.0024	0.0007	0.0243	0.0132	0.0013	0.0009	0.0007	0.0021	0.0005	0.0023	0.0147	0.0044	0.0003	0.003	0.0006	0.0003	0.0033	0.0009	0.0004	0.0015	0.0027	0.0035	0.0019	0.0042	0.0013	0.0005	0.13	0.0009	0.0016	0.0043	0	0.0029	0.0009	0.0495	0.0094	0.0041	0.0003	0.0103	0.0023	0.0006
CP031837.1	Clostridium_sporogenes_strain_YH-Raf3-2-5	cellular organisms; Bacteria; Terrabacteria group; Firmicutes; Clostridia; Clostridiales; Clostridiaceae; Clostridium	0	0.0007	0.0006	0.0009	0.0012	0.0027	0.0003	0.0016	0.0015	0.0011	0.0004	0.001	0.0013	0.0007	0.002	0.0007	0.0025	0.0015	0.0009	0.001	0.0017	0.0023	0.0005	0.0013	0.0002	0.0013	0.0055	0.0036	0.0007	0.0007	0.0005	0.0009	0.0006	0.0008	0.0006	0.0016	0.001	0.0002	0.0009	0.0006	0.0011	0.0008	0.0014	0.0009	0.0004	0.001	0.0004
CP015399.2	Lachnoclostridium_sp_YL32	cellular organisms; Bacteria; Terrabacteria group; Firmicutes; Clostridia; Clostridiales; Lachnospiraceae; Lachnoclostridium; unclassified Lachnoclostridium	0	0.0027	0.0005	0.0009	0.0004	0.0024	0.0383	0.0018	0.0004	0.004	0.0023	0.0018	0.004	0.0071	0.0006	0.0174	0.0015	0.0007	0.0003	0.0086	0.0007	0.0058	0.0018	0.0012	0.0003	0.0484	0.0006	0.0004	0.0002	0.0019	0.0014	0.0067	0.0023	0.0025	0.0013	0.0008	0.0006	0.0004	0.0004	0.0007	0.0003	0.0009	0.0024	0.0004	0.0003	0.0122	0.0079
AP013105.1	Adlercreutzia_equolifaciens_DSM_19450	cellular organisms; Bacteria; Terrabacteria group; Actinobacteria; Coriobacteriia; Eggerthellales; Eggerthellaceae; Adlercreutzia; Adlercreutzia equolifaciens	0	0.0001	0	0	0.0001	0.0021	0	0.0001	0.0021	0.0015	0.0007	0.0012	0	0.0026	0.0026	0.0002	0.0599	0.0014	0.0034	0	0.0002	0.0001	0	0	0.0004	0	0.0012	0.0071	0	0.0066	0.0002	0	0	0	0.0001	0.0022	0.0018	0	0.0007	0.0008	0.0085	0.0005	0.0012	0	0.0271	0.0017	0
FP929051.1	Ruminococcus_bromii_L2-63	cellular organisms; Bacteria; Terrabacteria group; Firmicutes; Clostridia; Clostridiales; Ruminococcaceae; Ruminococcus; Ruminococcus bromii	0	0.0003	0.0001	0.0035	0.0001	0.027	0.0001	0.0337	0.031	0.0003	0.0004	0.0004	0	0.0001	0.0725	0.0002	0.0005	0.07	0.0924	0.0006	0.0006	0.0001	0.0001	0.0426	0.0001	0.0001	0.0055	0.093	0.0001	0.0857	0.0004	0.0004	0.0003	0.0009	0.0002	0.0003	0.0008	0.0002	0.0229	0.0004	0.0003	0.0003	0.0004	0	0.001	0.0056	0.0002
CP003274.1	Alistipes_finegoldii_DSM_17242	cellular organisms; Bacteria; FCB group; Bacteroidetes/Chlorobi group; Bacteroidetes; Bacteroidia; Bacteroidales; Rikenellaceae; Alistipes; Alistipes finegoldii	0	0.0009	0.0006	0.0118	0.0032	0.0003	0.0001	0.0009	0.0114	0.0114	0.1391	0.0078	0	0.001	0.0435	0.0001	0	0.0562	0.0273	0.0013	0.004	0.0029	0.0018	0.0392	0.0001	0.0006	0	0.0003	0.0021	0.0106	0.0136	0.0597	0.0005	0.0021	0.0091	0.0077	0.0025	0.0002	0.1178	0.012	0.0064	0.0166	0.0425	0	0.0051	0.0317	0
LN824140.1	Bifidobacterium_longum_subsp_infantis	cellular organisms; Bacteria; Terrabacteria group; Actinobacteria; Actinobacteria; Bifidobacteriales; Bifidobacteriaceae; Bifidobacterium; Bifidobacterium longum	0	0.0001	0.0013	0.0005	0.0047	0.0002	0.0009	0.0001	0.0006	0.0017	0.0002	0.0002	0.0004	0.0074	0.0013	0.0009	0.0024	0.0005	0.0003	0	0.0025	0.0055	0.0002	0.0028	0.0001	0.0001	0.0019	0.0031	0.0001	0.0002	0.0001	0.001	0.0001	0.0005	0.0019	0.0001	0	0.0013	0.0002	0	0.0016	0.0002	0.0011	0.0008	0.0001	0.0002	0.0024
CP041379.1	Bacteroides_intestinalis_strain_APC919/174	cellular organisms; Bacteria; FCB group; Bacteroidetes/Chlorobi group; Bacteroidetes; Bacteroidia; Bacteroidales; Bacteroidaceae; Bacteroides	0	0.0017	0.0021	0.0007	0.0061	0.0006	0.0006	0.0408	0.001	0.0002	0.0012	0.0007	0	0.0013	0.0009	0.0006	0.0001	0.0003	0.0004	0.0001	0.0006	0.0008	0.0021	0.1029	0.0009	0.0116	0.0001	0	0.0005	0.0091	0.0025	0.0094	0.0037	0.0055	0.0004	0.005	0.0114	0.0007	0.0006	0.0194	0.0001	0.0019	0.0014	0.0006	0.001	0.0021	0.0007
CP029256.1	Christensenella_minuta_strain_DSM_22607	cellular organisms; Bacteria; Terrabacteria group; Firmicutes; Clostridia; Clostridiales; Christensenellaceae; Christensenella	0	0.0002	0.0001	0.0007	0.0005	0.0013	0.0001	0.0009	0.002	0.0011	0.0001	0.0004	0.0005	0.0001	0.0002	0.0001	0.0005	0.0007	0.0019	0.0005	0.0004	0.0015	0.0001	0.0001	0.0001	0.0001	0.0005	0.0007	0.0005	0.0022	0.0003	0.0018	0.0001	0	0.0006	0.001	0.0008	0.0003	0.0006	0.0007	0.0008	0.0002	0.0023	0.0002	0.0045	0.0004	0
AP012325.1	Bifidobacterium_catenulatum_DSM_16992_JCM_1194_LMG_11043	cellular organisms; Bacteria; Terrabacteria group; Actinobacteria; Actinobacteria; Bifidobacteriales; Bifidobacteriaceae; Bifidobacterium; Bifidobacterium catenulatum	0	0	0.0005	0.0001	0	0.0061	0	0.0016	0.0008	0	0.0003	0	0.0002	0.0001	0.0016	0	0.004	0.0374	0.0045	0	0.0019	0	0.0011	0.0043	0	0	0.0024	0.0009	0.0001	0.0008	0.0012	0.0014	0.0004	0.0004	0.0002	0	0	0	0.0001	0.0001	0.0001	0	0.0016	0.0014	0	0.0002	0.0011
CP032819.1	Butyricimonas_faecalis_strain_H184	cellular organisms; Bacteria; FCB group; Bacteroidetes/Chlorobi group; Bacteroidetes; Bacteroidia; Bacteroidales; Odoribacteraceae; Butyricimonas	0	0.0003	0.0049	0.0033	0.0087	0.0009	0.0031	0.0016	0.0125	0.0006	0.0025	0.0002	0	0.0069	0.0014	0.0001	0.0002	0.0077	0.0034	0.0005	0.0019	0.0016	0.0034	0.0004	0.0001	0.0007	0.0001	0.0001	0.0004	0.0005	0.0006	0.0014	0.0003	0.0042	0.0027	0.0204	0.0036	0.0024	0.0019	0.006	0.0008	0.0044	0.0006	0.0011	0.0111	0.003	0
FP929050.1	Roseburia_intestinalis_XB6B4	cellular organisms; Bacteria; Terrabacteria group; Firmicutes; Clostridia; Clostridiales; Lachnospiraceae; Roseburia; Roseburia intestinalis	0	0.0012	0.0004	0.0026	0.0006	0.0026	0.0002	0.0012	0.0006	0.0031	0.0005	0.0006	0.0017	0.0003	0.0025	0.0018	0.0469	0.002	0.0038	0.0014	0.001	0.0008	0.0004	0.0034	0.001	0.0001	0.0173	0.0026	0.0012	0.0016	0.0004	0.0015	0.001	0.0044	0.0003	0.0007	0.0026	0.0004	0.0008	0.0005	0.0015	0.0004	0.0055	0.0002	0.0029	0.0052	0.0002
FP929041.1	Faecalitalea_cylindroides_T2-87	cellular organisms; Bacteria; Terrabacteria group; Firmicutes; Erysipelotrichia; Erysipelotrichales; Erysipelotrichaceae; Faecalitalea; Faecalitalea cylindroides	0	0.0006	0.0005	0.0042	0.0012	0.0025	0.0013	0.0042	0.001	0.0025	0.0036	0.0011	0.0017	0.0008	0.0063	0.0006	0.002	0.0036	0.0022	0.0012	0.0019	0.0037	0.0007	0.0012	0.0004	0.0013	0.0027	0.0045	0.0005	0.004	0.001	0.001	0.0005	0.0004	0.0028	0.0016	0.0035	0.0001	0.0023	0.0022	0.0014	0.0013	0.0018	0.0005	0.0009	0.0182	0.0006
AP012044.1	Oscillibacter_valericigenes_Sjm18-20	cellular organisms; Bacteria; Terrabacteria group; Firmicutes; Clostridia; Clostridiales; Oscillospiraceae; Oscillibacter; Oscillibacter valericigenes	0	0	0	0.0002	0.0001	0.0001	0.0005	0.0004	0.0001	0	0.0001	0.0001	0	0	0.0001	0	0	0.0004	0.0002	0.0002	0.0001	0.0001	0	0.0001	0	0.0001	0	0	0	0.0002	0.0002	0.0001	0	0.0001	0.0003	0.0003	0.0002	0.0003	0.0003	0.0005	0.0001	0.0003	0.0009	0.0001	0.0001	0.0001	0
FP929049.1	Roseburia_intestinalis_M50/1	cellular organisms; Bacteria; Terrabacteria group; Firmicutes; Clostridia; Clostridiales; Lachnospiraceae; Roseburia; Roseburia intestinalis	0	0.0006	0.0004	0.0012	0.0004	0.0028	0.0002	0.0011	0.0009	0.0018	0.0004	0.0003	0.0006	0.0003	0.0024	0.0008	0.0128	0.0021	0.0028	0.0007	0.0008	0.002	0.0004	0.0016	0.0003	0.0003	0.0044	0.006	0.0006	0.0013	0.0014	0.001	0.0007	0.0013	0.0006	0.0011	0.0034	0.0005	0.0011	0.0005	0.0006	0.0004	0.0016	0.0001	0.0009	0.0029	0.0003
CP029487.1	Eubacterium_maltosivorans_strain_YI	cellular organisms; Bacteria; Terrabacteria group; Firmicutes; Clostridia; Clostridiales; Eubacteriaceae; Eubacterium	0	0.0001	0.0004	0.0007	0.0002	0.0001	0.0003	0.0012	0.0006	0.0002	0.001	0.0002	0.0011	0.0002	0.0001	0.0003	0.0003	0.0005	0.0004	0.0009	0.0002	0.0009	0	0.0002	0.0001	0.0006	0.0003	0.0004	0	0.0017	0.0009	0.0006	0.0001	0.0003	0.0012	0.0005	0.0003	0	0.0003	0.0024	0.0001	0.0031	0.0021	0.0002	0.0002	0.0003	0.0008
AP019697.1	Dialister_hominis_5BBH33	cellular organisms; Bacteria; Terrabacteria group; Firmicutes; Negativicutes; Veillonellales; Veillonellaceae; Dialister	0	0	0	0.0002	0	0.0001	0	0	0	0.0001	0.0001	0	0	0	0.0001	0	0	0.0004	0.0013	0	0.0002	0	0	0	0	0	0.0088	0	0	0	0	0	0	0	0	0	0	0	0.0001	0	0	0.0001	0.0001	0	0	0	0.0002
CP007034.1	Barnesiella_viscericola_DSM_18177	cellular organisms; Bacteria; FCB group; Bacteroidetes/Chlorobi group; Bacteroidetes; Bacteroidia; Bacteroidales; Barnesiellaceae; Barnesiella; Barnesiella viscericola	0	0.0004	0.0005	0.0005	0.0001	0.0001	0.0008	0.0002	0.0006	0.0002	0.0003	0.0001	0	0.0001	0.0003	0.0006	0	0.0009	0.0005	0.0001	0.0003	0.0004	0.0002	0.0002	0.0001	0.0001	0.0001	0	0.0008	0	0.0001	0.0008	0.0003	0.0009	0.0004	0.0003	0.0006	0.0008	0.0003	0.0009	0.0002	0.0009	0.0003	0.0002	0.0001	0.0005	0.0002
CP039381.1	Ruminococcus_sp_JE7A12	cellular organisms; Bacteria; Terrabacteria group; Firmicutes; Clostridia; Clostridiales; Ruminococcaceae; Ruminococcus; unclassified Ruminococcus	0	0	0	0.001	0	0.0002	0	0.0002	0.0001	0	0.0001	0.0001	0	0	0.0002	0	0.0002	0.0003	0.0038	0.0002	0.0001	0	0	0.0002	0	0	0.0002	0.0005	0	0.0003	0.0001	0.0001	0	0.0002	0	0.0001	0.0001	0	0.0001	0.0001	0	0.0001	0.0001	0	0	0	0
FP929060.1	Clostridiales_sp_SM4/1	cellular organisms; Bacteria; Terrabacteria group; Firmicutes; Clostridia; Clostridiales; unclassified Clostridiales	0	0.0002	0.0004	0.0008	0.0002	0.0005	0.0001	0.0006	0.0002	0.0006	0.0007	0.0005	0.0016	0.0036	0.0008	0.0003	0.0005	0.001	0.0006	0.0013	0.0005	0.0008	0.0002	0.0006	0.0001	0.0002	0.0003	0.0006	0.0003	0.0011	0.0005	0.0005	0.0003	0.0005	0.0009	0.001	0.0006	0.0001	0.0002	0.0002	0.0002	0.0005	0.0006	0.0001	0.0002	0.0013	0.0001
HF545616.1	Ruminococcus_bicirculans_I	cellular organisms; Bacteria; Terrabacteria group; Firmicutes; Clostridia; Clostridiales; Ruminococcaceae; Ruminococcus	0	0	0	0.0002	0.0057	0.0013	0.0204	0.0015	0.0025	0.0081	0.0002	0	0	0.0095	0.0425	0	0.0036	0.0017	0.0008	0.0003	0.0001	0	0	0.0001	0.0001	0	0.0009	0.0024	0	0.0039	0.0002	0.0002	0.0045	0.0002	0	0.0002	0.0864	0	0.0671	0.0001	0.0062	0	0.0003	0.0001	0.0003	0.0126	0.0001
FP929047.1	Gordonibacter_pamelaeae_7-10-1-b	cellular organisms; Bacteria; Terrabacteria group; Actinobacteria; Coriobacteriia; Eggerthellales; Eggerthellaceae; Gordonibacter; Gordonibacter pamelaeae	0	0.0001	0.0012	0.0004	0.0043	0.0002	0.0004	0.0025	0.0007	0.0012	0.0019	0.0004	0.0006	0.0009	0.0002	0.0004	0.0052	0.0002	0.0002	0.0003	0.0007	0.0016	0.0004	0.0014	0	0.0009	0.0004	0.0043	0	0.0132	0.0054	0.0026	0	0.001	0.0017	0.0014	0.0006	0.0002	0.0003	0.0013	0.0021	0.002	0.0078	0.0038	0.0015	0.0005	0.0001
CP021179.1	Escherichia_coli_strain_81009	cellular organisms; Bacteria; Proteobacteria; Gammaproteobacteria; Enterobacterales; Enterobacteriaceae; Escherichia	0.0007	0	0.0008	0	0.0007	0.0006	0	0.0002	0	0.0001	0	0	0.0048	0	0	0	0	0.0005	0.003	0	0.0002	0.0001	0	0.0006	0	0.0001	0.0001	0	0	0.0002	0	0.0001	0	0	0.0006	0.0001	0.0002	0.0006	0.0007	0.0011	0.003	0	0	0.0078	0.0012	0.0002	0.0001
CP035945.1	Blautia_producta_strain_PMF1	cellular organisms; Bacteria; Terrabacteria group; Firmicutes; Clostridia; Clostridiales; Lachnospiraceae; Blautia	0	0.0006	0.0004	0.0005	0.0003	0.0006	0.0132	0.0015	0.0001	0.0007	0.0004	0.0005	0.0004	0.0002	0.0006	0.0004	0.0015	0.0003	0.0003	0.0053	0.0001	0.0915	0.0016	0.0002	0.0001	0.0016	0.0003	0.0008	0.0002	0.0007	0.005	0.0004	0.0004	0.0003	0.0006	0.0013	0.0003	0.0138	0.0002	0.0038	0.0033	0.0026	0.0023	0.0003	0.0018	0.0004	0.0002
CP022413.2	Blautia_hansenii_DSM_20583	cellular organisms; Bacteria; Terrabacteria group; Firmicutes; Clostridia; Clostridiales; Lachnospiraceae; Blautia; Blautia hansenii	0	0.0006	0.0003	0.0015	0.0008	0.0017	0.0002	0.0004	0.0001	0.0032	0.0003	0.0004	0.2537	0.0002	0.0006	0.0023	0.0025	0.0006	0.0008	0.0006	0.0002	0.0051	0.0007	0.001	0.0002	0.0003	0.0005	0.0008	0.0001	0.0008	0.0006	0.0003	0.0003	0.0006	0.001	0.0238	0.0005	0.0009	0.0002	0.0009	0.0018	0.0002	0.0006	0.0315	0.0002	0.0006	0.0011
AP019736.1	Alistipes_dispar_5CPEGH6	cellular organisms; Bacteria; FCB group; Bacteroidetes/Chlorobi group; Bacteroidetes; Bacteroidia; Bacteroidales; Rikenellaceae; Alistipes	0	0	0.0014	0.0003	0.0011	0.0002	0.0001	0.0001	0.0006	0.0005	0.0005	0.0001	0	0.0009	0.0003	0	0	0.0009	0.0007	0.0001	0.0001	0.0029	0.0002	0	0	0.0001	0	0	0	0.0001	0.0001	0.0006	0	0.0015	0.0003	0.0024	0.0005	0.0001	0.0007	0.0008	0.0002	0.0004	0.0006	0	0.0024	0.0003	0
CP040506.1	Hungatella_hathewayi_WAL-18680	cellular organisms; Bacteria; Terrabacteria group; Firmicutes; Clostridia; Clostridiales; Clostridiaceae; Hungatella; Hungatella hathewayi	0	0.0002	0.0001	0.0003	0.0002	0.0002	0.0005	0.0003	0.0002	0.0001	0.0002	0.0004	0.0009	0.0001	0.0002	0.0006	0.0002	0.0002	0.0001	0.0009	0.0224	0.0022	0.0003	0.0001	0	0.0077	0.0002	0.0002	0.0001	0.0006	0.0002	0.0012	0.0001	0.0001	0.0002	0.0012	0.0001	0.0001	0.0007	0.0002	0.0001	0.0002	0.0009	0.0002	0.0001	0.0004	0.0001
CP040902.1	Longibaculum_sp_KGMB06250	cellular organisms; Bacteria; Terrabacteria group; Firmicutes; Erysipelotrichia; Erysipelotrichales; Erysipelotrichaceae; Longibaculum; unclassified Longibaculum	0	0.0002	0.0001	0.0002	0.0002	0.0002	0.0001	0.0004	0.0003	0.0002	0.0001	0.0004	0.0005	0.0001	0.0005	0.0001	0.0002	0.0003	0.0003	0.0001	0.0006	0.0002	0.0001	0.0002	0	0.0002	0.0009	0.0004	0.0001	0.0001	0.0001	0.0003	0.0001	0.0001	0.0002	0.0006	0.0003	0	0.0001	0.0001	0.0001	0	0.0002	0.0001	0.0001	0.0003	0
CP024266.1	Escherichia_coli_O6H16_strain_F6699	cellular organisms; Bacteria; Proteobacteria; Gammaproteobacteria; Enterobacterales; Enterobacteriaceae; Escherichia; Escherichia coli	0.0007	0	0.0003	0.0002	0.001	0.0001	0	0	0	0.0001	0.0004	0	0.0017	0	0	0	0	0.0003	0.0007	0.0002	0	0	0.0001	0.0005	0	0	0.0001	0	0	0.0003	0	0	0	0	0	0.0001	0	0.0002	0.0002	0	0.0009	0	0	0.0002	0.0002	0.0016	0.0004
CP014229.1	Desulfovibrio_fairfieldensis_strain_CCUG_45958	cellular organisms; Bacteria; Proteobacteria; delta/epsilon subdivisions; Deltaproteobacteria; Desulfovibrionales; Desulfovibrionaceae; Desulfovibrio	0	0	0	0.0111	0.0104	0	0	0	0.0001	0	0	0	0	0	0.0001	0	0	0.0003	0	0	0	0	0.0002	0	0	0.008	0	0	0	0.0002	0.0001	0	0	0	0.0114	0.0169	0	0	0	0.0005	0	0.0001	0.0001	0	0	0.0001	0
CP004346.1	Bifidobacterium_thermophilum_RBL67	cellular organisms; Bacteria; Terrabacteria group; Actinobacteria; Actinobacteria; Bifidobacteriales; Bifidobacteriaceae; Bifidobacterium; Bifidobacterium thermophilum	0	0	0	0	0	0	0	0	0	0.0001	0	0	0	0	0	0	0	0	0	0	0	0	0	0	0	0	0	0	0	0	0	0	0	0	0.0001	0	0	0	0	0	0	0	0	0	0	0	0.0002
CP009859.1	Escherichia_coli_strain_ECONIH1	cellular organisms; Bacteria; Proteobacteria; Gammaproteobacteria; Enterobacterales; Enterobacteriaceae; Escherichia	0.0009	0	0.003	0	0.0028	0.0002	0	0	0	0.0001	0	0	0.0071	0	0	0	0.0001	0.0083	0.0002	0	0	0	0	0.0011	0	0.0001	0	0	0	0.0001	0	0	0	0	0	0.0004	0	0	0.0001	0	0.001	0	0	0.0001	0.0001	0.0002	0.0001
CP002273.2	Eubacterium_callanderi_strain_KIST612	cellular organisms; Bacteria; Terrabacteria group; Firmicutes; Clostridia; Clostridiales; Eubacteriaceae; Eubacterium	0	0	0	0.0006	0.0004	0.0006	0	0.0003	0.0039	0	0.0001	0.0005	0.0002	0	0.0001	0	0.0003	0.0001	0.0001	0.0107	0.0002	0.0003	0	0	0	0.0001	0.0001	0.0002	0	0.0006	0.0044	0.0001	0	0.0001	0.002	0.0012	0.0031	0	0.0003	0.0332	0	0.0002	0.0274	0.0001	0	0.0002	0.0001
CP001850.2	Mageeibacillus_indolicus_UPII9-5	cellular organisms; Bacteria; Terrabacteria group; Firmicutes; Clostridia; Clostridiales; Hungateiclostridiaceae; Mageeibacillus; Mageeibacillus indolicus	0	0.0001	0	0	0.0001	0.0001	0	0	0	0	0	0	0	0	0	0	0	0.0001	0	0	0	0	0	0	0	0	0	0	0	0.0004	0	0	0	0	0	0	0.0001	0	0	0	0	0	0	0	0	0	0
CP002689.1	Porphyromonas_asaccharolytica_DSM_20707	cellular organisms; Bacteria; FCB group; Bacteroidetes/Chlorobi group; Bacteroidetes; Bacteroidia; Bacteroidales; Porphyromonadaceae; Porphyromonas; Porphyromonas asaccharolytica	0	0	0	0	0	0.0001	0	0	0	0	0	0.0001	0	0	0	0	0	0.0001	0.0012	0	0.0001	0	0	0	0	0	0	0	0	0.005	0	0	0	0	0.0001	0	0.0026	0	0.0001	0	0	0	0	0	0	0	0
CP040006.1	Schaalia_odontolytica_strain_XH001	cellular organisms; Bacteria; Terrabacteria group; Actinobacteria; Actinobacteria; Actinomycetales; Actinomycetaceae; Schaalia	0	0.0002	0	0	0.0001	0	0	0.0001	0.0002	0.0001	0.0002	0.0001	0.0001	0	0.0002	0	0.0006	0.0001	0.0001	0	0.0003	0	0.0001	0.0001	0	0	0.0009	0.0007	0	0.0001	0.0001	0.0001	0.0001	0.0004	0	0.0002	0.0001	0	0	0.0001	0.0001	0.0001	0.0003	0	0	0.0003	0
CP029462.1	Megasphaera_stantonii_strain_AJH120	cellular organisms; Bacteria; Terrabacteria group; Firmicutes; Negativicutes; Veillonellales; Veillonellaceae; Megasphaera	0	0	0.0001	0.0001	0	0	0	0.0001	0.0002	0	0.0001	0	0	0	0.0001	0	0	0.0001	0	0	0	0	0	0	0	0	0	0	0	0.0002	0	0.0001	0	0.0002	0.0002	0.0002	0	0	0	0.0002	0	0	0.0001	0	0.0001	0	0
CP003368.1	Prevotella_dentalis_DSM_3688_1	cellular organisms; Bacteria; FCB group; Bacteroidetes/Chlorobi group; Bacteroidetes; Bacteroidia; Bacteroidales; Prevotellaceae; Prevotella; Prevotella dentalis	0	0	0	0.0006	0	0	0	0	0	0	0	0	0	0	0	0	0	0.0003	0.0007	0.0013	0.0004	0	0	0	0	0	0	0	0	0.0001	0	0	0	0	0.0005	0	0.0002	0	0	0.0001	0	0	0	0	0	0	0
CP027437.1	Escherichia_coli_strain_2012C-4221	cellular organisms; Bacteria; Proteobacteria; Gammaproteobacteria; Enterobacterales; Enterobacteriaceae; Escherichia	0	0	0	0	0.0003	0	0	0	0	0.0001	0	0	0	0	0	0	0	0.0002	0	0	0	0	0	0.0001	0	0.0001	0	0	0	0	0	0	0	0	0	0.0003	0	0	0	0	0.0001	0	0	0	0	0.0001	0
CP002352.1	Bacteroides_helcogenes_P_36-108	cellular organisms; Bacteria; FCB group; Bacteroidetes/Chlorobi group; Bacteroidetes; Bacteroidia; Bacteroidales; Bacteroidaceae; Bacteroides; Bacteroides helcogenes	0	0.0001	0.0001	0.0003	0	0.0001	0	0.0001	0.0006	0.0001	0.0017	0.0002	0	0.0014	0.0002	0.0001	0	0.0002	0	0.0001	0.0001	0	0.0005	0	0.0001	0.0001	0.0001	0	0.0005	0.0001	0.0005	0.0003	0.0002	0.0001	0.0003	0	0.0003	0	0.0015	0.0032	0.0001	0.0013	0.0003	0.0002	0.0009	0.0001	0.0001
CP010994.1	Clostridium_perfringens_strain_JP838	cellular organisms; Bacteria; Terrabacteria group; Firmicutes; Clostridia; Clostridiales; Clostridiaceae; Clostridium	0	0	0	0	0	0	0	0	0	0	0	0.0001	0.0016	0	0	0	0.0001	0	0.0001	0	0	0	0	0	0	0	0.0001	0.0002	0	0.0002	0	0	0	0	0	0	0.0001	0	0	0	0	0	0.0001	0	0	0	0
CP045651.1	Alistipes_sp_dk3624	cellular organisms; Bacteria; FCB group; Bacteroidetes/Chlorobi group; Bacteroidetes; Bacteroidia; Bacteroidales; Rikenellaceae; Alistipes; unclassified Alistipes	0	0.0003	0.0005	0.0009	0.0017	0.0001	0.0002	0.0001	0.0375	0.0007	0.0002	0	0	0.0001	0.0042	0	0	0.0004	0.0002	0.0001	0.0001	0.0002	0.0007	0	0.0002	0.0001	0	0.0054	0.0001	0.0001	0	0.0004	0.0002	0.0004	0.0007	0.0022	0.0004	0.0002	0.0003	0.0184	0.0007	0.0003	0.0004	0	0.0003	0.001	0
CP003504.1	Enterococcus_hirae_ATCC_9790	cellular organisms; Bacteria; Terrabacteria group; Firmicutes; Bacilli; Lactobacillales; Enterococcaceae; Enterococcus; Enterococcus hirae	0	0	0	0	0	0	0	0	0	0	0	0	0	0	0	0	0	0	0	0	0	0	0	0	0	0	0	0	0	0	0	0	0	0	0	0	0	0	0	0	0	0	0.0001	0	0	0	0
CP002400.1	Ethanoligenens_harbinense_YUAN-3	cellular organisms; Bacteria; Terrabacteria group; Firmicutes; Clostridia; Clostridiales; Ruminococcaceae; Ethanoligenens; Ethanoligenens harbinense	0	0	0	0	0	0	0	0	0	0	0	0	0	0	0	0	0	0	0	0	0	0	0	0	0	0	0	0	0	0	0	0	0	0	0	0.0001	0	0	0	0	0	0	0.0001	0	0	0	0
CP003191.1	Tannerella_forsythia_92A2	cellular organisms; Bacteria; FCB group; Bacteroidetes/Chlorobi group; Bacteroidetes; Bacteroidia; Bacteroidales; Tannerellaceae; Tannerella; Tannerella forsythia	0	0	0	0	0	0	0	0	0.0001	0	0	0	0	0	0	0.0002	0	0	0	0	0	0.0001	0	0	0.0007	0.0001	0	0	0	0	0.0003	0	0	0	0	0	0	0	0.0001	0.0001	0	0	0	0	0	0	0
CP002631.1	Treponema_succinifaciens_DSM_2489	cellular organisms; Bacteria; Spirochaetes; Spirochaetia; Spirochaetales; Spirochaetaceae; Treponema; Treponema succinifaciens	0	0	0	0.0002	0	0	0	0.0001	0	0	0.0001	0	0	0	0	0	0.0001	0	0	0.0001	0	0	0	0	0	0	0	0.0002	0	0.0004	0	0	0.0001	0	0.0001	0.0001	0	0	0	0	0	0	0.0002	0	0	0	0
LN679998.1	Clostridium_sordellii_ATCC9714__1	cellular organisms; Bacteria; Terrabacteria group; Firmicutes; Clostridia; Clostridiales; Peptostreptococcaceae; Paeniclostridium	0	0	0	0	0	0	0	0	0.0001	0	0	0	0	0	0	0	0.0001	0	0	0	0	0	0	0	0	0	0.0004	0.0004	0	0	0	0	0	0	0	0	0	0	0	0.0001	0	0	0	0	0	0	0
CP040882.1	Sutterella_faecalis_strain_KGMB03119	cellular organisms; Bacteria; Proteobacteria; Betaproteobacteria; Burkholderiales; Sutterellaceae; Sutterella	0	0.0001	0.0002	0.0001	0.0002	0.0002	0.0003	0.0001	0.0001	0	0.0001	0	0	0	0	0.0002	0	0.002	0.0003	0	0.0001	0	0.0004	0.0001	0	0	0.0001	0	0	0	0	0.0002	0.0002	0.0004	0.0001	0.001	0.0001	0.0008	0	0.0002	0	0.0001	0	0	0.0001	0.0001	0.0002
AP012326.1	Bifidobacterium_dentium_JCM_1195_DSM_20436	cellular organisms; Bacteria; Terrabacteria group; Actinobacteria; Actinobacteria; Bifidobacteriales; Bifidobacteriaceae; Bifidobacterium; Bifidobacterium dentium	0	0	0	0	0	0	0	0	0	0.0045	0	0.0001	0	0	0	0	0.0001	0	0	0.0039	0	0	0	0.0008	0	0	0.0006	0	0	0	0.0001	0	0	0	0	0	0	0	0	0	0.004	0	0.0009	0	0	0	0.0003
CP027242.1	Peptostreptococcaceae_bacterium_oral_taxon_929_strain_W2294	cellular organisms; Bacteria; Terrabacteria group; Firmicutes; Clostridia; Clostridiales; Peptostreptococcaceae; unclassified Peptostreptococcaceae	0	0	0	0	0	0.0002	0	0	0	0	0	0	0	0	0	0	0	0	0	0	0	0	0	0	0	0	0	0	0	0.0029	0	0	0	0	0.0001	0	0.001	0	0	0	0	0	0	0	0	0	0
CP000885.1	Lachnoclostridium_phytofermentans_ISDg	cellular organisms; Bacteria; Terrabacteria group; Firmicutes; Clostridia; Clostridiales; Lachnospiraceae; Lachnoclostridium; Lachnoclostridium phytofermentans	0	0	0	0	0	0	0	0	0	0	0	0	0.0001	0	0	0	0	0	0	0	0	0	0	0	0	0	0	0	0	0	0	0	0	0	0	0	0	0	0	0	0	0	0	0	0	0	0
CP040058.1	Anaerostipes_rhamnosivorans_strain_1y2	cellular organisms; Bacteria; Terrabacteria group; Firmicutes; Clostridia; Clostridiales; Lachnospiraceae; Anaerostipes	0	0.0003	0.0001	0.0002	0.0001	0.0001	0.0044	0.0001	0	0.0007	0	0.0002	0.0001	0.0001	0	0.003	0.0002	0	0	0.0115	0	0.0147	0.0001	0	0	0.0002	0	0	0.0001	0.0002	0	0.0002	0	0.002	0.0008	0.0002	0	0.0015	0	0.0004	0.0007	0	0.0004	0.0001	0.0028	0	0.0034
CP009761.1	Parvimonas_micra_strain_KCOM_1535	cellular organisms; Bacteria; Terrabacteria group; Firmicutes; Tissierellia; Tissierellales; Peptoniphilaceae; Parvimonas	0	0	0	0	0	0	0	0	0	0	0	0	0	0	0	0	0	0	0	0	0	0	0	0	0	0	0	0	0	0.0007	0	0	0	0	0	0	0	0	0	0	0	0	0	0	0	0	0
AP008971.1	Finegoldia_magna_ATCC_29328	cellular organisms; Bacteria; Terrabacteria group; Firmicutes; Tissierellia; Tissierellales; Peptoniphilaceae; Finegoldia; Finegoldia magna	0	0	0	0	0.0001	0.0001	0	0	0	0	0	0	0	0	0	0	0	0	0	0	0	0	0	0	0	0	0.0001	0	0	0.0013	0	0	0	0	0	0	0.0056	0	0	0	0	0	0	0.0001	0	0	0
CP000764.1	Bacillus_cytotoxicus_NVH_391-98	cellular organisms; Bacteria; Terrabacteria group; Firmicutes; Bacilli; Bacillales; Bacillaceae; Bacillus; Bacillus cereus group; Bacillus cytotoxicus	0	0	0	0	0	0	0	0	0	0	0	0	0	0	0	0	0	0	0	0	0	0	0	0	0	0	0	0	0	0.0001	0	0	0	0	0	0	0	0	0	0	0	0	0	0	0	0	0
CP003666.1	Prevotella_sp_oral_taxon_299_str_F0039	cellular organisms; Bacteria; FCB group; Bacteroidetes/Chlorobi group; Bacteroidetes; Bacteroidia; Bacteroidales; Prevotellaceae; Prevotella; unclassified Prevotella; Prevotella sp. oral taxon 299	0	0	0	0.0001	0	0	0	0	0	0	0	0	0	0	0	0	0	0	0.0002	0.0002	0.0001	0	0	0	0	0	0	0	0	0	0	0	0	0	0.0001	0	0	0	0	0.0001	0	0.0002	0	0	0	0	0
CP036524.1	Clostridium_hylemonae_DSM_15053	cellular organisms; Bacteria; Terrabacteria group; Firmicutes; Clostridia; Clostridiales; Lachnospiraceae; Lachnoclostridium; [Clostridium] hylemonae	0	0	0	0.0002	0.0001	0.0001	0	0.0001	0	0.0001	0	0	0	0	0	0	0.0001	0	0.0001	0.009	0.0001	0.0001	0.0001	0	0	0.0001	0.0001	0.0001	0	0.0002	0.0006	0	0	0	0.0001	0.0004	0	0	0	0.0007	0.0001	0.0001	0.0002	0	0	0.0005	0
CP000837.1	Streptococcus_suis_GZ1	cellular organisms; Bacteria; Terrabacteria group; Firmicutes; Bacilli; Lactobacillales; Streptococcaceae; Streptococcus; Streptococcus suis	0	0	0	0.0002	0	0	0	0.0001	0.0001	0	0	0	0	0	0	0	0.0005	0.0001	0	0	0	0.0001	0	0.0001	0	0	0	0	0	0	0.0001	0.0001	0	0	0.0002	0	0	0	0	0.0001	0	0	0	0	0	0.0001	0
CP006828.1	Ornithobacterium_rhinotracheale_ORT-UMN_88	cellular organisms; Bacteria; FCB group; Bacteroidetes/Chlorobi group; Bacteroidetes; Flavobacteriia; Flavobacteriales; Weeksellaceae; Ornithobacterium; Ornithobacterium rhinotracheale	0	0	0	0	0	0	0	0.0001	0	0	0	0	0	0	0	0	0	0	0	0	0	0	0	0	0	0	0	0	0	0	0	0	0	0	0	0	0	0	0.0001	0	0	0	0	0	0.0001	0	0.0001
CP003872.1	Acidovorax_sp_KKS102	cellular organisms; Bacteria; Proteobacteria; Betaproteobacteria; Burkholderiales; Comamonadaceae; Acidovorax; unclassified Acidovorax	0	0	0	0	0	0	0	0	0.0002	0	0	0	0	0	0	0	0	0	0	0	0	0	0.0001	0	0	0	0	0	0	0	0	0	0	0	0	0	0	0	0	0	0	0	0	0	0	0	0
AP012211.1	Eggerthella_sp_YY7918	cellular organisms; Bacteria; Terrabacteria group; Actinobacteria; Coriobacteriia; Eggerthellales; Eggerthellaceae; Eggerthella; unclassified Eggerthella	0	0	0	0	0.0001	0	0	0.0003	0.0001	0	0	0	0	0.0001	0.0001	0	0.0024	0	0	0	0	0	0	0	0	0.0001	0	0.0004	0	0.0003	0.0001	0.0001	0	0	0	0	0	0	0	0.0003	0	0.0001	0.0006	0	0.001	0.0002	0
CP022695.1	Citrobacter_farmeri_strain_AUSMDU00008141	cellular organisms; Bacteria; Proteobacteria; Gammaproteobacteria; Enterobacterales; Enterobacteriaceae; Citrobacter	0	0.0008	0.0001	0	0	0	0	0	0	0.001	0	0	0.0002	0	0	0	0.0004	0	0	0	0	0	0	0.0004	0	0	0	0	0	0	0	0	0	0	0	0	0	0.0002	0	0	0.001	0	0	0.0002	0.0001	0.0001	0.0001
CP032739.1	Enterococcus_casseliflavus_strain_EC-369	cellular organisms; Bacteria; Terrabacteria group; Firmicutes; Bacilli; Lactobacillales; Enterococcaceae; Enterococcus	0	0	0	0	0	0	0	0	0	0	0	0	0	0	0	0	0	0	0	0	0	0	0	0.0004	0	0	0	0	0	0.0116	0	0	0	0	0	0.0001	0	0	0	0	0	0	0.0001	0	0	0	0
CP027447.1	Escherichia_coli_strain_2014C-3075	cellular organisms; Bacteria; Proteobacteria; Gammaproteobacteria; Enterobacterales; Enterobacteriaceae; Escherichia	0	0	0.0001	0	0.0001	0.0001	0	0	0	0.0002	0	0	0	0	0	0	0	0.0013	0.0001	0	0	0	0	0	0	0	0	0	0	0	0	0	0	0	0	0	0	0	0	0	0.0009	0	0	0	0	0.0001	0
CP006766.1	Lactococcus_lactis_subsp_lactis_KLDS_40325	cellular organisms; Bacteria; Terrabacteria group; Firmicutes; Bacilli; Lactobacillales; Streptococcaceae; Lactococcus; Lactococcus lactis; Lactococcus lactis subsp. lactis	0	0.0002	0	0	0	0	0	0	0	0	0	0	0	0.0001	0	0	0.001	0	0	0	0	0	0.0028	0	0	0	0	0.0001	0	0.0014	0.0007	0	0	0	0	0	0	0	0	0	0.0001	0.0005	0.0021	0	0	0	0
CP002589.1	Prevotella_denticola_F0289	cellular organisms; Bacteria; FCB group; Bacteroidetes/Chlorobi group; Bacteroidetes; Bacteroidia; Bacteroidales; Prevotellaceae; Prevotella; Prevotella denticola	0	0	0	0.0001	0	0	0	0	0	0	0	0	0	0	0	0	0	0	0.0001	0.0001	0	0	0	0	0	0	0	0	0	0	0	0	0	0	0.0001	0	0	0	0	0	0	0	0	0	0	0	0
CP002006.1	Prevotella_ruminicola_23	cellular organisms; Bacteria; FCB group; Bacteroidetes/Chlorobi group; Bacteroidetes; Bacteroidia; Bacteroidales; Prevotellaceae; Prevotella; Prevotella ruminicola	0	0	0	0.0001	0	0	0	0	0	0	0	0	0	0	0	0	0	0	0.0001	0.0002	0.0001	0	0	0	0	0	0	0	0	0	0	0	0	0	0.0001	0	0	0	0	0	0	0	0	0	0	0	0
CP002122.1	Prevotella_melaninogenica_ATCC_25845_I	cellular organisms; Bacteria; FCB group; Bacteroidetes/Chlorobi group; Bacteroidetes; Bacteroidia; Bacteroidales; Prevotellaceae; Prevotella; Prevotella melaninogenica	0	0	0	0.0003	0	0	0	0	0	0	0	0	0	0.0001	0	0	0	0.0002	0.0004	0.0007	0.0002	0	0	0	0	0	0	0	0	0	0	0	0	0	0.0002	0	0.0001	0	0	0	0	0	0	0	0	0	0
CP020566.1	Veillonella_atypica_strain_OK5	cellular organisms; Bacteria; Terrabacteria group; Firmicutes; Negativicutes; Veillonellales; Veillonellaceae; Veillonella	0	0	0	0	0	0	0	0	0	0.0053	0	0.0004	0	0	0.0002	0	0.0001	0	0	0	0.0004	0	0	0	0	0	0.0006	0	0	0	0	0	0.0002	0	0	0	0	0	0	0	0.0001	0	0	0	0	0	0
AP012054.1	Streptococcus_pasteurianus_ATCC_43144	cellular organisms; Bacteria; Terrabacteria group; Firmicutes; Bacilli; Lactobacillales; Streptococcaceae; Streptococcus; Streptococcus pasteurianus	0	0	0	0	0.0001	0.0002	0	0.0001	0	0.0001	0	0.0001	0.0001	0	0.0001	0.0001	0.0002	0.0001	0	0	0	0.0002	0	0.0001	0	0	0.0001	0.0001	0	0	0	0	0.001	0	0	0	0.0001	0	0.0001	0	0.0001	0	0	0.0001	0	0	0
CP007180.1	Campylobacter_coli_RM5611_plasmid_pRM5611_48kb	cellular organisms; Bacteria; Proteobacteria; delta/epsilon subdivisions; Epsilonproteobacteria; Campylobacterales; Campylobacteraceae; Campylobacter; Campylobacter coli	0	0.0001	0	0.0001	0	0	0	0.0001	0	0	0	0	0	0	0	0	0	0	0	0	0	0	0	0	0	0	0.0002	0.0002	0	0	0	0	0.0002	0	0.0001	0	0	0	0	0	0	0	0	0	0	0.0001	0
CP004142.1	Raoultella_ornithinolytica_B6	cellular organisms; Bacteria; Proteobacteria; Gammaproteobacteria; Enterobacterales; Enterobacteriaceae; Raoultella; Raoultella ornithinolytica	0	0	0	0	0	0	0	0	0	0	0	0	0	0	0	0	0	0	0	0	0	0	0.0001	0	0	0	0	0	0	0.0003	0	0	0	0.0001	0	0	0	0	0	0	0	0	0	0.0001	0	0	0.0001
CP009045.1	Bifidobacterium_animalis_subsp_lactis_strain_BF052	cellular organisms; Bacteria; Terrabacteria group; Actinobacteria; Actinobacteria; Bifidobacteriales; Bifidobacteriaceae; Bifidobacterium; Bifidobacterium animalis	0	0	0	0	0	0	0	0	0	0	0	0	0	0	0	0	0	0	0	0	0	0	0.0006	0	0	0	0	0	0	0	0	0	0	0.0004	0	0	0	0	0	0	0.0001	0.0001	0	0	0	0	0
CP004078.1	Paenibacillus_sabinae_T27	cellular organisms; Bacteria; Terrabacteria group; Firmicutes; Bacilli; Bacillales; Paenibacillaceae; Paenibacillus; Paenibacillus sabinae	0	0	0	0	0	0	0	0	0	0	0	0	0	0	0	0	0	0	0	0	0	0	0	0	0	0	0	0	0	0	0	0	0	0	0	0	0	0	0	0	0	0	0	0	0	0	0
FP929048.1	Megamonas_hypermegale_ART12/1	cellular organisms; Bacteria; Terrabacteria group; Firmicutes; Negativicutes; Selenomonadales; Selenomonadaceae; Megamonas; Megamonas hypermegale	0	0	0	0	0.0003	0	0	0	0	0	0	0	0	0	0	0.0477	0	0.0055	0	0	0	0	0	0	0	0	0	0	0	0	0	0	0	0	0	0.0005	0	0	0	0	0	0	0	0	0	0	0.012
FN568063.1	Streptococcus_mitis_B6_strain_B6	cellular organisms; Bacteria; Terrabacteria group; Firmicutes; Bacilli; Lactobacillales; Streptococcaceae; Streptococcus; Streptococcus mitis	0.0003	0.0006	0	0	0	0	0	0.0001	0	0.0001	0	0.0001	0.0002	0	0.0002	0	0.0003	0	0	0.0001	0	0.0001	0	0.0002	0	0	0.0005	0.0002	0	0	0	0	0.0001	0.0001	0	0	0	0	0	0	0.0002	0	0	0	0	0.0001	0.0001
CP003032.1	Lactobacillus_ruminis_ATCC_27782	cellular organisms; Bacteria; Terrabacteria group; Firmicutes; Bacilli; Lactobacillales; Lactobacillaceae; Ligilactobacillus; Lactobacillus ruminis	0	0	0	0	0	0.0002	0	0	0.0015	0	0	0	0	0	0.0002	0	0.0001	0	0	0	0	0	0	0.0002	0	0	0	0.0001	0	0	0	0	0	0	0	0	0.0001	0	0	0	0	0	0	0	0	0.0003	0
CP007739.1	Bacillus_methanolicus_MGA3	cellular organisms; Bacteria; Terrabacteria group; Firmicutes; Bacilli; Bacillales; Bacillaceae; Bacillus; Bacillus methanolicus	0.0001	0	0	0	0	0	0	0	0	0	0	0	0	0	0	0	0	0	0	0	0	0	0	0	0	0	0	0	0	0	0	0	0	0	0	0	0	0	0	0	0	0	0	0	0	0	0
CP010134.1	Escherichia_coli_strain_D1	cellular organisms; Bacteria; Proteobacteria; Gammaproteobacteria; Enterobacterales; Enterobacteriaceae; Escherichia	0.0002	0	0	0	0.0073	0	0	0	0	0	0.0001	0	0	0	0	0	0	0	0	0	0	0	0	0	0	0	0	0	0	0.0003	0	0	0	0	0	0.0018	0	0	0	0	0	0	0	0	0	0.0007	0
CP006776.1	Streptococcus_sp_I-P16	cellular organisms; Bacteria; Terrabacteria group; Firmicutes; Bacilli; Lactobacillales; Streptococcaceae; Streptococcus; unclassified Streptococcus	0	0	0	0	0	0	0	0.0002	0	0	0	0.0002	0.0001	0	0.0001	0	0.0001	0	0	0	0.0001	0	0.0001	0	0	0	0.0003	0.0006	0	0	0	0	0	0	0	0	0	0	0.0001	0	0	0	0.0001	0	0	0	0.0001
CP011602.1	Phytobacter_ursingii_strain_CAV1151	cellular organisms; Bacteria; Proteobacteria; Gammaproteobacteria; Enterobacterales; Enterobacteriaceae; Phytobacter	0	0	0	0	0	0	0	0	0	0	0	0	0.0007	0	0	0	0	0	0	0.0001	0	0	0	0	0	0	0	0	0	0	0	0	0	0	0	0	0	0	0	0	0	0	0	0	0	0	0.0003
CP010150.1	Escherichia_coli_strain_D7	cellular organisms; Bacteria; Proteobacteria; Gammaproteobacteria; Enterobacterales; Enterobacteriaceae; Escherichia	0	0	0	0	0.0002	0	0	0	0	0.0001	0.0001	0	0	0	0	0	0	0.0001	0	0	0	0	0	0	0	0	0	0	0	0.0022	0	0	0	0	0	0.0001	0	0	0	0	0.0003	0	0	0.0001	0	0.0001	0
CP001708.1	Anaerococcus_prevotii_DSM_20548	cellular organisms; Bacteria; Terrabacteria group; Firmicutes; Tissierellia; Tissierellales; Peptoniphilaceae; Anaerococcus; Anaerococcus prevotii	0	0	0	0	0	0	0	0	0	0	0	0	0	0	0	0	0	0	0	0	0	0	0	0	0	0	0	0	0	0.0003	0	0	0	0	0	0	0.001	0	0	0	0	0	0	0	0	0	0
CP022912.1	Escherichia_coli_O6H16_strain_2011EL-1370-2	cellular organisms; Bacteria; Proteobacteria; Gammaproteobacteria; Enterobacterales; Enterobacteriaceae; Escherichia; Escherichia coli	0	0	0	0	0	0	0	0	0	0	0	0	0	0	0	0	0	0	0	0	0	0	0	0	0	0	0	0	0	0	0	0	0	0	0	0	0	0	0	0	0	0	0	0	0	0	0
LN515532.1	Fermentimonas_caenicola_genome_assembly_chrI	cellular organisms; Bacteria; FCB group; Bacteroidetes/Chlorobi group; Bacteroidetes; Bacteroidia; Bacteroidales; Dysgonomonadaceae; Fermentimonas	0	0	0	0	0	0	0	0	0	0	0	0	0	0	0	0	0	0	0	0	0	0	0	0	0	0	0	0	0	0	0	0	0	0	0	0	0	0	0	0	0	0	0	0	0	0	0
AP019004.1	Phascolarctobacterium_faecium_JCM_30894	cellular organisms; Bacteria; Terrabacteria group; Firmicutes; Negativicutes; Acidaminococcales; Acidaminococcaceae; Phascolarctobacterium	0	0	0	0.0021	0.0109	0.0036	0	0	0	0	0	0	0	0.0005	0	0	0	0	0.0007	0	0	0.012	0.0094	0	0	0	0.0003	0	0	0	0	0	0.0001	0	0.0181	0.0351	0.0224	0	0	0	0	0	0	0.0065	0.003	0	0
CP001601.1	Corynebacterium_aurimucosum_ATCC_700975	cellular organisms; Bacteria; Terrabacteria group; Actinobacteria; Actinobacteria; Corynebacteriales; Corynebacteriaceae; Corynebacterium; Corynebacterium aurimucosum	0	0	0	0	0	0	0	0	0	0	0	0	0	0	0	0	0	0	0	0	0	0	0	0	0	0	0	0	0	0	0	0	0	0	0	0	0.0011	0	0	0	0	0	0	0	0	0	0
DQ489736.1	Leuconostoc_citreum_KM20	cellular organisms; Bacteria; Terrabacteria group; Firmicutes; Bacilli; Lactobacillales; Leuconostocaceae; Leuconostoc; Leuconostoc citreum	0	0	0	0	0	0	0	0	0	0	0	0	0	0	0	0	0.0004	0	0	0.0001	0	0	0	0	0	0	0	0.0001	0	0	0	0	0	0	0	0	0	0	0	0	0	0	0	0	0	0	0
CP005926.2	Lactobacillus_acidophilus_La-14	cellular organisms; Bacteria; Terrabacteria group; Firmicutes; Bacilli; Lactobacillales; Lactobacillaceae; Lactobacillus; Lactobacillus acidophilus	0	0	0	0	0	0	0	0	0	0	0	0	0	0	0	0	0	0	0	0	0	0	0	0	0	0	0	0	0	0	0	0	0	0	0	0	0	0	0	0	0	0	0	0	0	0	0
CP035385.1	Enterobacter_hormaechei_strain_S11_16	cellular organisms; Bacteria; Proteobacteria; Gammaproteobacteria; Enterobacterales; Enterobacteriaceae; Enterobacter; Enterobacter cloacae complex	0	0	0	0.0003	0	0	0	0	0	0	0	0	0	0	0	0	0	0	0	0	0	0	0.0011	0	0	0	0	0	0	0.0051	0.0027	0	0	0.0001	0	0	0	0	0	0	0	0	0.0002	0	0	0	0.0002
CP002546.1	Rubinisphaera_brasiliensis_DSM_5305	cellular organisms; Bacteria; PVC group; Planctomycetes; Planctomycetia; Planctomycetales; Planctomycetaceae; Rubinisphaera; Rubinisphaera brasiliensis	0	0	0	0	0	0	0	0	0	0	0	0	0	0	0	0	0	0	0	0	0	0	0	0	0	0	0	0	0	0	0	0	0	0	0	0	0	0	0	0	0	0	0	0	0	0	0
CP033784.1	Corynebacterium_jeikeium_strain_FDAARGOS_574	cellular organisms; Bacteria; Terrabacteria group; Actinobacteria; Actinobacteria; Corynebacteriales; Corynebacteriaceae; Corynebacterium	0	0	0	0	0	0	0	0	0	0	0	0	0	0	0	0	0	0	0	0	0	0	0	0	0	0	0.0001	0	0	0.0003	0	0	0	0	0	0	0.0041	0	0	0	0	0	0	0	0	0	0
CP020369.1	Pseudomonas_tolaasii_strain_2192T	cellular organisms; Bacteria; Proteobacteria; Gammaproteobacteria; Pseudomonadales; Pseudomonadaceae; Pseudomonas; Pseudomonas fluorescens group	0	0	0	0	0	0	0	0	0	0	0	0	0	0	0	0	0	0	0	0	0	0	0	0	0	0	0	0	0	0	0	0	0	0	0	0	0	0	0	0	0	0	0.0001	0	0	0	0
CP003094.1	Lactobacillus_rhamnosus_ATCC_8530	cellular organisms; Bacteria; Terrabacteria group; Firmicutes; Bacilli; Lactobacillales; Lactobacillaceae; Lacticaseibacillus; Lactobacillus rhamnosus	0	0	0	0	0	0	0	0	0	0	0	0	0	0	0	0	0	0	0	0	0	0	0	0	0	0	0	0	0	0	0	0	0	0	0	0.0003	0	0	0	0	0	0	0	0	0	0	0.0055
AP009380.1	Porphyromonas_gingivalis_ATCC_33277	cellular organisms; Bacteria; FCB group; Bacteroidetes/Chlorobi group; Bacteroidetes; Bacteroidia; Bacteroidales; Porphyromonadaceae; Porphyromonas; Porphyromonas gingivalis	0	0	0	0	0	0	0	0	0.0001	0	0	0	0	0	0	0	0	0	0	0	0	0	0	0	0	0	0	0	0	0	0	0	0	0	0	0	0	0	0	0.0002	0	0	0	0	0	0	0
CP032916.1	Enterobacter_roggenkampii_strain_ECY546	cellular organisms; Bacteria; Proteobacteria; Gammaproteobacteria; Enterobacterales; Enterobacteriaceae; Enterobacter; Enterobacter cloacae complex	0	0	0	0.0002	0	0	0	0	0	0	0	0	0	0	0	0	0	0	0	0	0	0	0.0003	0	0	0	0	0	0	0.0024	0.0001	0	0	0.0001	0	0	0	0	0	0	0	0	0	0	0	0	0.0002
AP012541.1	Lactobacillus_paracasei_subsp_paracasei_JCM_8130	cellular organisms; Bacteria; Terrabacteria group; Firmicutes; Bacilli; Lactobacillales; Lactobacillaceae; Lacticaseibacillus; Lacticaseibacillus paracasei; Lactobacillus paracasei subsp. paracasei	0	0	0	0	0	0	0	0	0	0	0	0	0	0	0	0	0.0001	0	0	0	0	0	0	0	0	0	0	0	0	0	0	0	0	0	0	0.0001	0	0	0	0	0	0	0	0	0	0	0.0001
CP001849.1	Gardnerella_vaginalis_409-05	cellular organisms; Bacteria; Terrabacteria group; Actinobacteria; Actinobacteria; Bifidobacteriales; Bifidobacteriaceae; Gardnerella; Gardnerella vaginalis	0	0	0	0	0	0.0034	0	0	0	0	0	0	0	0	0	0	0	0	0	0	0	0	0	0	0	0	0	0	0	0	0	0	0	0	0	0	0.0016	0	0	0	0	0	0	0	0	0	0
CP009211.1	Corynebacterium_imitans_strain_DSM_44264	cellular organisms; Bacteria; Terrabacteria group; Actinobacteria; Actinobacteria; Corynebacteriales; Corynebacteriaceae; Corynebacterium	0	0	0	0	0	0	0	0	0	0	0	0	0	0	0	0	0	0	0	0	0	0	0	0	0	0	0	0	0	0	0	0	0	0	0	0	0.0006	0	0	0	0	0	0	0	0	0	0
CP040804.1	Streptococcus_salivarius_strain_LAB813	cellular organisms; Bacteria; Terrabacteria group; Firmicutes; Bacilli; Lactobacillales; Streptococcaceae; Streptococcus	0	0	0	0	0	0	0	0	0	0	0	0	0	0	0.0004	0	0	0	0	0	0.0004	0	0	0	0	0	0.0006	0.0005	0	0	0	0	0.0001	0	0	0	0	0	0	0	0	0	0	0	0	0	0.0001
CP024676.1	Citrobacter_pasteurii_strain_UMH17	cellular organisms; Bacteria; Proteobacteria; Gammaproteobacteria; Enterobacterales; Enterobacteriaceae; Citrobacter	0	0	0	0	0	0	0	0	0	0	0	0	0	0	0	0	0	0	0	0.0001	0	0	0	0.0009	0	0	0	0	0	0.0001	0	0	0	0	0	0	0	0	0	0	0	0	0	0.0002	0	0.0002	0
CP044230.1	Streptococcus_sp_LPB0220	cellular organisms; Bacteria; Terrabacteria group; Firmicutes; Bacilli; Lactobacillales; Streptococcaceae; Streptococcus; unclassified Streptococcus	0	0	0	0	0	0.0001	0	0.0001	0	0.0001	0.0001	0	0	0	0.0006	0	0.0001	0	0	0	0.0001	0	0	0	0	0	0.0011	0.0019	0	0	0	0	0	0	0	0	0	0	0	0	0	0	0	0	0	0	0
CP000776.1	Campylobacter_hominis_ATCC_BAA-381	cellular organisms; Bacteria; Proteobacteria; delta/epsilon subdivisions; Epsilonproteobacteria; Campylobacterales; Campylobacteraceae; Campylobacter; Campylobacter hominis	0	0	0	0	0.0001	0.0001	0	0	0	0	0	0	0	0	0	0	0	0	0.0001	0	0	0	0	0	0	0	0	0	0	0.0023	0	0	0	0	0.0001	0	0.001	0	0	0	0	0	0	0	0	0	0
CP004887.1	Klebsiella_michiganensis_HKOPL1	cellular organisms; Bacteria; Proteobacteria; Gammaproteobacteria; Enterobacterales; Enterobacteriaceae; Klebsiella; Klebsiella michiganensis	0	0	0	0	0.0001	0	0	0	0	0	0	0	0	0	0	0	0	0	0	0	0	0	0.0002	0	0	0	0	0	0	0.0003	0	0	0	0	0	0	0	0.0014	0	0	0	0	0.0001	0	0.0001	0	0
CP032126.1	Pseudomonas_aeruginosa_strain_PAO1161	cellular organisms; Bacteria; Proteobacteria; Gammaproteobacteria; Pseudomonadales; Pseudomonadaceae; Pseudomonas; Pseudomonas aeruginosa group	0	0	0	0	0	0	0	0	0	0	0	0	0	0	0	0	0	0	0	0	0	0	0	0	0	0	0	0	0	0	0	0	0	0	0	0	0	0	0	0	0	0	0	0	0	0	0
CP014787.1	Lactobacillus_oris_strain_J-1	cellular organisms; Bacteria; Terrabacteria group; Firmicutes; Bacilli; Lactobacillales; Lactobacillaceae; Limosilactobacillus	0.0002	0	0	0	0	0	0	0	0	0	0	0	0	0	0	0	0	0	0	0	0	0	0	0	0	0	0	0	0	0	0	0	0	0	0	0	0	0	0	0	0	0	0	0	0	0	0
CP009913.1	Streptococcus_salivarius_strain_NCTC_8618	cellular organisms; Bacteria; Terrabacteria group; Firmicutes; Bacilli; Lactobacillales; Streptococcaceae; Streptococcus	0	0	0	0	0	0	0	0	0	0	0	0	0	0	0.0001	0	0	0	0	0	0.0001	0	0	0	0	0	0.0001	0.0004	0	0	0	0	0	0	0	0	0	0	0	0	0	0	0	0	0	0	0
CP003084.1	Propionibacterium_acnes_ATCC_11828	cellular organisms; Bacteria; Terrabacteria group; Actinobacteria; Actinobacteria; Propionibacteriales; Propionibacteriaceae; Cutibacterium; Cutibacterium acnes; Cutibacterium acnes subsp. defendens	0	0	0	0	0	0	0	0	0	0	0	0	0	0	0	0	0	0	0	0	0	0	0	0	0	0	0	0	0	0	0	0	0	0	0	0	0	0	0	0	0	0	0	0	0	0	0
AP019701.1	Stella_sp_ATCC_35155	cellular organisms; Bacteria; Proteobacteria; Alphaproteobacteria; Rhodospirillales; Acetobacteraceae; Stella; unclassified Stella	0	0	0	0	0	0	0	0	0	0	0	0	0	0	0	0	0	0	0	0	0	0	0	0	0	0	0	0	0	0	0	0	0	0	0	0	0	0	0	0	0	0	0	0	0	0	0
CP012196.1	Campylobacter_gracilis_strain_ATCC_33236	cellular organisms; Bacteria; Proteobacteria; delta/epsilon subdivisions; Epsilonproteobacteria; Campylobacterales; Campylobacteraceae; Campylobacter	0	0	0	0	0	0	0	0	0	0	0	0	0	0	0	0	0	0	0	0	0	0	0	0	0	0	0	0	0	0	0.0024	0	0	0	0	0	0	0	0	0	0	0	0	0	0	0	0
CP029667.1	Staphylococcus_aureus_strain_AR_0225	cellular organisms; Bacteria; Terrabacteria group; Firmicutes; Bacilli; Bacillales; Staphylococcaceae; Staphylococcus	0.0003	0	0	0	0	0	0	0	0	0	0	0	0	0	0	0	0	0	0	0	0	0	0	0	0	0	0	0	0	0	0	0	0	0	0	0	0	0	0	0	0	0	0	0	0	0	0
CP028103.1	Fusobacterium_varium_ATCC_27725	cellular organisms; Bacteria; Fusobacteria; Fusobacteriia; Fusobacteriales; Fusobacteriaceae; Fusobacterium; Fusobacterium varium	0	0	0	0	0	0	0	0	0	0	0	0	0	0	0	0	0	0	0	0	0	0	0.0009	0	0	0	0	0	0	0	0	0	0	0	0	0	0	0	0	0	0	0	0	0	0	0	0
NZ_FUKU01000062.1	Sphingobacterium sp. JB170	cellular organisms; Bacteria; FCB group; Bacteroidetes/Chlorobi group; Bacteroidetes; Sphingobacteriia; Sphingobacteriales; Sphingobacteriaceae; Sphingobacterium; unclassified Sphingobacterium	0	0	0	0	0	0	0	0	0	0	0	0	0	0	0	0	0	0	0	0	0	0	0	0	0	0	0	0	0	0	0	0	0	0	0	0	0	0	0	0	0	0	0	0	0	0	0
CP020703.1	Pseudomonas_aeruginosa_strain_PASGNDM345	cellular organisms; Bacteria; Proteobacteria; Gammaproteobacteria; Pseudomonadales; Pseudomonadaceae; Pseudomonas; Pseudomonas aeruginosa group	0.0001	0	0	0	0	0	0	0	0	0	0	0	0	0	0	0	0	0	0	0	0	0	0	0	0	0	0	0	0	0	0	0	0	0	0	0	0	0	0	0	0	0	0	0	0	0	0
CP005934.1	Candidatus_Methanomassiliicoccus_intestinalis_Issoire-Mx1	cellular organisms; Archaea; Euryarchaeota; Diaforarchaea group; Thermoplasmata; Methanomassiliicoccales; Methanomassiliicoccaceae; Methanomassiliicoccus; Candidatus Methanomassiliicoccus intestinalis	0	0	0	0	0	0	0	0	0	0	0.0001	0	0	0	0	0	0	0	0	0	0	0	0	0	0	0	0	0	0	0.0008	0	0	0	0	0	0	0	0	0	0	0	0	0	0	0	0	0
CP008866.2	Pseudomonas_aeruginosa_strain_T38079	cellular organisms; Bacteria; Proteobacteria; Gammaproteobacteria; Pseudomonadales; Pseudomonadaceae; Pseudomonas; Pseudomonas aeruginosa group	0.0001	0	0	0	0	0	0	0	0	0	0	0	0	0	0	0	0	0	0	0	0	0	0	0	0	0	0	0	0	0	0	0	0	0	0	0	0	0	0	0	0	0	0	0	0	0	0
CP019008.1	Escherichia_coli_strain_Ecol_AZ159	cellular organisms; Bacteria; Proteobacteria; Gammaproteobacteria; Enterobacterales; Enterobacteriaceae; Escherichia	0	0	0	0	0	0	0	0	0	0	0	0	0	0	0	0	0	0	0.0001	0	0	0	0	0.0001	0	0	0	0	0	0	0	0	0	0	0	0	0	0	0	0.0001	0	0	0	0	0	0	0
CP042941.1	Atlantibacter_hermannii_strain_ATCC_33651	cellular organisms; Bacteria; Proteobacteria; Gammaproteobacteria; Enterobacterales; Enterobacteriaceae; Atlantibacter	0	0	0	0	0	0	0	0	0	0	0	0	0	0	0	0	0	0	0	0.037	0	0	0.0001	0	0	0	0	0	0	0.0019	0	0	0	0	0	0	0	0	0	0	0	0	0	0	0	0	0
CP008869.2	Pseudomonas_aeruginosa_strain_W16407	cellular organisms; Bacteria; Proteobacteria; Gammaproteobacteria; Pseudomonadales; Pseudomonadaceae; Pseudomonas; Pseudomonas aeruginosa group	0.0001	0	0	0	0	0	0	0	0	0	0	0	0	0	0	0	0	0	0	0	0	0	0	0	0	0	0	0	0	0	0	0	0	0	0	0	0	0	0	0	0	0	0	0	0	0	0
CP001071.1	Akkermansia_muciniphila_ATCC_BAA-835	cellular organisms; Bacteria; PVC group; Verrucomicrobia; Verrucomicrobiae; Verrucomicrobiales; Akkermansiaceae; Akkermansia; Akkermansia muciniphila	0	0.0001	0.0007	0.0005	0.0078	0.0001	0.0001	0.1583	0.109	0.0149	0.0001	0.0247	0	0	0.0065	0.0001	0.0042	0.0886	0.0649	0.0501	0.0045	0.0001	0.0107	0.0001	0.0001	0.0001	0.0001	0.0191	0.0001	0.0072	0.0525	0.0013	0.0001	0.0009	0.0006	0	0.0092	0.0067	0.0154	0.043	0.007	0.0713	0.1052	0.0076	0.0894	0.002	0.0059
AP009256.1	Bifidobacterium_adolescentis_ATCC_15703	cellular organisms; Bacteria; Terrabacteria group; Actinobacteria; Actinobacteria; Bifidobacteriales; Bifidobacteriaceae; Bifidobacterium; Bifidobacterium adolescentis	0	0.0001	0.0006	0.001	0.0003	0.02	0.0001	0.1241	0.0667	0.0002	0.0223	0	0.0004	0.0012	0.0267	0	0.0027	0.0041	0.0139	0.0001	0.0237	0.0001	0.0001	0.0028	0.0001	0.0001	0.0623	0.0749	0.0002	0.0024	0.1855	0.0011	0.0006	0.0008	0.0012	0	0.0003	0	0.0056	0.0051	0.0002	0.0026	0.0008	0.1161	0	0.004	0.2327
CP001095.1	Bifidobacterium_longum_subsp_infantis_ATCC_15697	cellular organisms; Bacteria; Terrabacteria group; Actinobacteria; Actinobacteria; Bifidobacteriales; Bifidobacteriaceae; Bifidobacterium; Bifidobacterium longum; Bifidobacterium longum subsp. infantis	0	0.001	0.0234	0.0241	0.1204	0.0051	0.055	0.0024	0.0351	0.0519	0.0084	0.0051	0.0017	0.2071	0.0658	0.0036	0.0513	0.0346	0.0164	0.0001	0.0556	0.0965	0.0061	0.0612	0.0016	0.0033	0.0703	0.1446	0.0037	0.0064	0.0069	0.0297	0.0038	0.0078	0.0928	0.0003	0.0002	0.0234	0.0059	0.0004	0.0485	0.0063	0.0253	0.0319	0.0018	0.003	0.0937
CP000678.1	Methanobrevibacter_smithii_ATCC_35061	cellular organisms; Archaea; Euryarchaeota; Methanomada group; Methanobacteria; Methanobacteriales; Methanobacteriaceae; Methanobrevibacter; Methanobrevibacter smithii	0	0	0	0.0278	0.0077	0	0	0	0.0515	0	0	0	0	0	0	0	0	0	0	0	0	0	0	0	0	0.0151	0	0	0	0.1543	0	0.003	0	0	0.0029	0.0259	0	0	0	0.0186	0	0	0	0	0	0	0
CP024960.1	Collinsella_aerofaciens_strain_C11	cellular organisms; Bacteria; Terrabacteria group; Actinobacteria; Coriobacteriia; Coriobacteriales; Coriobacteriaceae; Collinsella	0	0.0001	0.0233	0.027	0.1536	0.0191	0	0.0001	0.0334	0.0002	0.0227	0	0	0.0011	0.0387	0.0001	0.0002	0.0249	0.0552	0	0.0144	0	0.0147	0.0001	0	0	0.1076	0.1386	0.0007	0.0004	0.0005	0.0001	0.0001	0.0129	0.025	0.2156	0.0196	0	0.0071	0.017	0.0002	0.0107	0.0272	0.0001	0	0.0509	0.0758
CU928162.2	Escherichia_coli_ED1a	cellular organisms; Bacteria; Proteobacteria; Gammaproteobacteria; Enterobacterales; Enterobacteriaceae; Escherichia; Escherichia coli	0.0968	0.0002	0.0426	0.0026	0.1602	0.0396	0.0002	0.0012	0.0002	0.0072	0.0089	0.0001	0.1329	0.0009	0	0.0001	0.007	0.0221	0.1402	0.0015	0.0091	0.0038	0.0003	0.1128	0	0.0063	0.002	0	0.0001	0.0215	0.0001	0.0031	0	0.0009	0.0074	0.018	0.0106	0.0458	0.0143	0.0123	0.1622	0.0024	0.0016	0.0793	0.0694	0.0498	0.011
CP000140.1	Parabacteroides_distasonis_ATCC_8503	cellular organisms; Bacteria; FCB group; Bacteroidetes/Chlorobi group; Bacteroidetes; Bacteroidia; Bacteroidales; Tannerellaceae; Parabacteroides; Parabacteroides distasonis	0	0.0033	0.0289	0.0311	0.0194	0.004	0.008	0.0384	0.0148	0.0031	0.0033	0.0195	0	0.0026	0.0048	0.0047	0.0003	0.0056	0.0062	0.0061	0.0021	0.0811	0.0635	0	0.0035	0.2663	0.0007	0.0001	0.0015	0.0017	0.0006	0.0236	0.0026	0.0073	0.0161	0.0809	0.035	0.0122	0.0597	0.0282	0.002	0.0182	0.0095	0.0009	0.0021	0.0115	0.0053
FP929061.1	Anaerostipes_hadrus_strain_ SSC/2	cellular organisms; Bacteria; Terrabacteria group; Firmicutes; Clostridia; Clostridiales; Lachnospiraceae; Anaerostipes	0	0.024	0.0042	0.0025	0.019	0.0076	0.0009	0.0143	0.0022	0.0066	0.0022	0.0184	0.0117	0.0019	0.0116	0.0005	0.0254	0.0227	0.005	0.0014	0.0169	0.0091	0.0008	0.0138	0.0087	0.0004	0.0305	0.0278	0.0298	0.0033	0.03	0.0087	0.0521	0.0015	0.0024	0.0019	0.0025	0.0002	0.004	0.0013	0.0019	0.0024	0.0156	0.0334	0.0006	0.0033	0.0009
AP019724.1	Bacteroides_uniformis_NBRC_113350	cellular organisms; Bacteria; FCB group; Bacteroidetes/Chlorobi group; Bacteroidetes; Bacteroidia; Bacteroidales; Bacteroidaceae; Bacteroides	0	0.0004	0.037	0.1204	0.0038	0.022	0.0102	0.0452	0.1044	0.0002	0.0398	0.0818	0	0.199	0.0192	0.09	0.0001	0.016	0.0388	0.0015	0.0245	0.0004	0.0598	0.0001	0.1391	0.0005	0.0034	0.0033	0.0437	0.005	0.1529	0.0754	0.0003	0.2657	0.0555	0.0046	0.0324	0.0118	0.0838	0.0557	0.0002	0.1621	0.0555	0.0815	0.1781	0.0543	0.0494
AP019734.1	Alistipes_onderdonkii_subsp_vulgaris_3BBH6	cellular organisms; Bacteria; FCB group; Bacteroidetes/Chlorobi group; Bacteroidetes; Bacteroidia; Bacteroidales; Rikenellaceae; Alistipes; Alistipes onderdonkii	0	0.0372	0.0135	0.0129	0.0391	0.0016	0	0.0006	0.0117	0.1377	0.2453	0.0058	0	0.0019	0.0174	0	0	0.0175	0.0211	0.0338	0.0023	0.105	0.0068	0.0008	0.0005	0.0144	0.0002	0.0011	0.0001	0.0798	0.1055	0.0359	0.0205	0.06	0.0046	0.0958	0.015	0.0001	0.0126	0.0338	0.0118	0.0229	0.1267	0	0.1035	0.0171	0
CP000139.1	Bacteroides_vulgatus_ATCC_8482	cellular organisms; Bacteria; FCB group; Bacteroidetes/Chlorobi group; Bacteroidetes; Bacteroidia; Bacteroidales; Bacteroidales incertae sedis; Phocaeicola; Phocaeicola vulgatus	0	0.1219	0.0317	0.0588	0.0162	0.022	0.0106	0.003	0.0286	0.0003	0.0024	0.0027	0	0.0035	0.0416	0.0688	0.0003	0.0062	0.03	0.0077	0.0352	0.0031	0.1248	0.0002	0.0391	0.0143	0.001	0.0001	0.0249	0.017	0.001	0.003	0.1098	0.0242	0.0823	0.0024	0.0175	0.0052	0.0055	0.045	0.0002	0.0155	0.0014	0.0031	0.0027	0.0572	0.1067
CP015404.2	Erysipelotrichaceae_bacterium_I46	cellular organisms; Bacteria; Terrabacteria group; Firmicutes; Erysipelotrichia; Erysipelotrichales; Erysipelotrichaceae; unclassified Erysipelotrichaceae	0	0.0025	0.028	0.0015	0.0071	0.0267	0.0238	0.0194	0.0032	0.006	0.0004	0.0013	0.0426	0.0096	0.004	0.0716	0.0038	0.0025	0.0011	0.0052	0.0023	0.021	0.0027	0.0099	0.0004	0.0036	0.0127	0.0048	0.0014	0.0028	0.0013	0.0019	0.0012	0.0015	0.0019	0.0062	0.0011	0.0174	0.0029	0.0019	0.0082	0.0005	0.0061	0.0038	0.0032	0.0049	0.0033
CP009240.1	Megasphaera_elsdenii_14-14	cellular organisms; Bacteria; Terrabacteria group; Firmicutes; Negativicutes; Veillonellales; Veillonellaceae; Megasphaera; Megasphaera elsdenii	0	0	0	0.0003	0	0	0	0	0.0003	0	0	0	0	0	0	0.0001	0	0.0001	0.0002	0	0	0	0	0	0	0	0	0	0	0.0001	0	0	0	0.0001	0.0032	0	0	0	0	0.0004	0	0	0	0	0	0	0
CP012938.1	Bacteroides_ovatus_strain_ATCC_8483	cellular organisms; Bacteria; FCB group; Bacteroidetes/Chlorobi group; Bacteroidetes; Bacteroidia; Bacteroidales; Bacteroidaceae; Bacteroides	0	0.0096	0.0464	0.0371	0.0078	0.0095	0.0352	0.008	0.0144	0.0034	0.1132	0.2176	0	0.0391	0.014	0.1062	0.0008	0.023	0.0184	0.0476	0.0223	0.0639	0.2231	0.0064	0.1763	0.0116	0.0069	0.0009	0.0096	0.0026	0.0787	0.122	0.008	0.0282	0.0884	0.0275	0.0384	0.0374	0.0677	0.0313	0.0036	0.1593	0.0468	0.0587	0.0926	0.026	0.0008
CP011307.1	Intestinimonas_butyriciproducens_strain_AF211	cellular organisms; Bacteria; Terrabacteria group; Firmicutes; Clostridia; Clostridiales; Clostridiales incertae sedis; Intestinimonas	0	0.0005	0.0008	0.002	0.0006	0.0018	0.0001	0.0031	0.0016	0.0008	0.0019	0.0004	0.0008	0.0003	0.0015	0.0008	0.0017	0.0057	0.0029	0.0005	0.0017	0.001	0.0005	0.0002	0.0002	0.0008	0.0003	0.0007	0.0001	0.0052	0.0011	0.0022	0.0002	0.0004	0.0025	0.0087	0.0023	0.0001	0.0019	0.0017	0.0005	0.0005	0.0082	0.0007	0.0067	0.0059	0.0002
CP011531.1	Bacteroides_dorei_CL03T12C01	cellular organisms; Bacteria; FCB group; Bacteroidetes/Chlorobi group; Bacteroidetes; Bacteroidia; Bacteroidales; Bacteroidales incertae sedis; Phocaeicola; Phocaeicola dorei	0	0.0321	0.0132	0.0237	0.0183	0.0291	0.3288	0.1057	0.0113	0.0008	0.0118	0.0887	0	0.0146	0.0107	0.0127	0.0012	0.0035	0.0078	0.2497	0.0233	0.0047	0.0261	0.0002	0.0197	0.3368	0.0392	0.0015	0.3828	0.0085	0.0013	0.0478	0.0273	0.0052	0.0261	0.0093	0.1634	0.4346	0.1723	0.0174	0.0027	0.0138	0.0347	0.0856	0.0118	0.0411	0.0221
CP001107.1	Eubacterium_rectale_ATCC_33656	cellular organisms; Bacteria; Terrabacteria group; Firmicutes; Clostridia; Clostridiales; Lachnospiraceae; unclassified Lachnospiraceae; [Eubacterium] rectale	0	0.0049	0.0096	0.0069	0.0021	0.0926	0.0017	0.0535	0.0107	0.016	0.0172	0.0048	0.005	0.0036	0.0417	0.002	0.0323	0.1298	0.0086	0.0019	0.0123	0.0041	0.0018	0.0125	0.0109	0.0013	0.1684	0.1435	0.0054	0.0028	0.0018	0.0096	0.0358	0.0037	0.0028	0.0022	0.0077	0.0003	0.0487	0.0026	0.0043	0.0031	0.0204	0.0014	0.0018	0.0143	0.0013
AP012323.1	Bifidobacterium_bifidum_ATCC_29521_JCM_1255_DSM_20456	cellular organisms; Bacteria; Terrabacteria group; Actinobacteria; Actinobacteria; Bifidobacteriales; Bifidobacteriaceae; Bifidobacterium; Bifidobacterium bifidum	0	0	0.0105	0.0616	0.0001	0.0001	0.0003	0.0452	0.0261	0.0003	0.0001	0.0001	0.0964	0.0005	0.0303	0.0001	0.1351	0.0305	0.0003	0.0001	0.0359	0.0003	0.0001	0.0945	0	0	0.0502	0.0013	0.0001	0.0003	0.0006	0.0003	0.0001	0.0102	0.0534	0	0	0.0001	0.0145	0.0001	0.0002	0.0001	0.0002	0.1345	0	0.0095	0.0014
AP018535.1	Lachnospiraceae_bacterium_Choco86	cellular organisms; Bacteria; Terrabacteria group; Firmicutes; Clostridia; Clostridiales; Lachnospiraceae; unclassified Lachnospiraceae	0	0.0057	0.0031	0.0135	0.0052	0.0193	0.0022	0.0095	0.0039	0.1009	0.0213	0.0071	0.0118	0.0034	0.018	0.0073	0.0166	0.0088	0.0078	0.0063	0.0055	0.0081	0.0062	0.013	0.0027	0.003	0.008	0.0101	0.0119	0.0134	0.0077	0.0084	0.0057	0.0043	0.0107	0.0044	0.0156	0.001	0.0043	0.0051	0.0116	0.004	0.0341	0.003	0.0027	0.0183	0.0031
CP001859.1	Acidaminococcus_fermentans_DSM_20731	cellular organisms; Bacteria; Terrabacteria group; Firmicutes; Negativicutes; Acidaminococcales; Acidaminococcaceae; Acidaminococcus; Acidaminococcus fermentans	0	0	0	0.0001	0	0	0	0	0.0357	0.0002	0.0001	0	0	0	0	0.0001	0	0.0001	0.0004	0.0001	0	0.0002	0	0	0	0	0.0001	0	0	0.0006	0.0001	0	0	0.0001	0.0001	0.0002	0.0001	0	0	0.0132	0.0001	0	0.0001	0	0	0	0.0001
FP929033.1	Bacteroides_xylanisolvens_XB1A	cellular organisms; Bacteria; FCB group; Bacteroidetes/Chlorobi group; Bacteroidetes; Bacteroidia; Bacteroidales; Bacteroidaceae; Bacteroides; Bacteroides xylanisolvens	0	0.0044	0.0194	0.0135	0.0014	0.0047	0.0032	0.0025	0.0034	0.0049	0.013	0.0212	0	0.0356	0.0091	0.0354	0.0013	0.002	0.0028	0.0292	0.0052	0.0152	0.0324	0.0001	0.0814	0.0025	0.0009	0.0003	0.004	0.0008	0.0155	0.0224	0.0034	0.0086	0.0235	0.002	0.0073	0.0037	0.0356	0.0058	0.004	0.0255	0.0044	0.0053	0.0227	0.0102	0.0022
CP036170.1	Clostridium_scindens_ATCC_35704	cellular organisms; Bacteria; Terrabacteria group; Firmicutes; Clostridia; Clostridiales; Lachnospiraceae; Lachnoclostridium; [Clostridium] scindens	0	0.0023	0.0103	0.0406	0.0039	0.0092	0.0052	0.0082	0.0014	0.0092	0.0064	0.003	0.0022	0.0014	0.0011	0.0033	0.009	0.0027	0.0018	0.0073	0.0014	0.0171	0.0098	0.0014	0.0006	0.0051	0.0018	0.0029	0.0004	0.0021	0.0014	0.0067	0.0021	0.0029	0.0073	0.0042	0.0014	0.0011	0.001	0.0107	0.0073	0.004	0.0238	0.0019	0.0046	0.0016	0.0008
CR626927.1	Bacteroides_fragilis_NCTC_9343	cellular organisms; Bacteria; FCB group; Bacteroidetes/Chlorobi group; Bacteroidetes; Bacteroidia; Bacteroidales; Bacteroidaceae; Bacteroides; Bacteroides fragilis	0	0.0444	0.16	0.1282	0.025	0.0043	0.0151	0.0498	0.0089	0.084	0.0622	0.046	0	0.1182	0.007	0.0122	0.0017	0.0426	0.0308	0.2413	0.0114	0.0034	0.0177	0.0004	0.1768	0.0156	0.0268	0.0003	0.1168	0.1322	0.1587	0.0208	0.03	0.0341	0.0935	0.0291	0.0087	0.017	0.0798	0.0144	0.2843	0.0859	0.0214	0.0046	0.0667	0.0086	0.0058
AE014075.1	Escherichia_coli_CFT073	cellular organisms; Bacteria; Proteobacteria; Gammaproteobacteria; Enterobacterales; Enterobacteriaceae; Escherichia; Escherichia coli	0.0264	0.0001	0.0023	0.0012	0.0812	0.0029	0	0.0001	0	0.0011	0.0047	0.0001	0.041	0.0001	0	0	0.0017	0.0037	0.0063	0.0003	0.0029	0.0004	0	0.013	0	0.0018	0.0006	0	0	0.0145	0	0.0006	0	0.0003	0.0004	0.0082	0.0007	0.0062	0.0032	0.0005	0.0163	0.0009	0.0003	0.0041	0.0037	0.0322	0.003
FP929044.1	Eubacterium_siraeum_70/3	cellular organisms; Bacteria; Terrabacteria group; Firmicutes; Clostridia; Clostridiales; Ruminococcaceae; Ruminococcaceae incertae sedis; [Eubacterium] siraeum	0	0.0006	0.0002	0.0021	0.0004	0.0033	0.0006	0.0032	0.0067	0.002	0.0043	0.0065	0.0015	0.001	0.0027	0.0004	0.0029	0.0068	0.0041	0.0009	0.002	0.0011	0.0006	0.0083	0.0002	0.0007	0.0009	0.0061	0.0002	0.0012	0.0023	0.0018	0.0007	0.0008	0.0011	0.0012	0.0027	0.0001	0.0064	0.0027	0.0007	0.0803	0.0091	0.0003	0.0204	0.0128	0.0001
CP003351.1	Enterococcus_faecium_Aus0004	cellular organisms; Bacteria; Terrabacteria group; Firmicutes; Bacilli; Lactobacillales; Enterococcaceae; Enterococcus; Enterococcus faecium	0.0001	0	0.0001	0.0003	0.0002	0.0009	0	0.0005	0.0001	0.0001	0.0003	0.0001	0.0004	0.0004	0.0001	0.0002	0	0.0001	0.0001	0.0001	0	0.0002	0.0001	0.0001	0	0.0002	0.0001	0	0	0.0009	0.0002	0.0004	0	0	0.0003	0.0008	0.0001	0	0	0.0001	0	0.0004	0.0032	0	0.0001	0.0001	0.0002
AE015928.1	Bacteroides_thetaiotaomicron_VPI-5482	cellular organisms; Bacteria; FCB group; Bacteroidetes/Chlorobi group; Bacteroidetes; Bacteroidia; Bacteroidales; Bacteroidaceae; Bacteroides; Bacteroides thetaiotaomicron	0	0.0293	0.001	0.0026	0.001	0.0007	0.0008	0.0002	0.0014	0.0797	0.0008	0.0052	0	0.0018	0.0005	0.0102	0.0004	0.0019	0.0012	0.0008	0.006	0.0004	0.0044	0	0.0375	0.0077	0.0001	0	0.011	0.0082	0.0001	0.0007	0.0182	0.0011	0.004	0.0011	0.0027	0.001	0.0008	0.0014	0.0253	0.0015	0.0059	0.0004	0.0009	0.0009	0.0006
CP027002.1	Ruminococcus_gnavus_ATCC_29149	cellular organisms; Bacteria; Terrabacteria group; Firmicutes; Clostridia; Clostridiales; Lachnospiraceae; Mediterraneibacter; [Ruminococcus] gnavus	0	0.0451	0.0151	0.0079	0.0035	0.333	0.0013	0.0041	0.0007	0.0236	0.0013	0.0364	0.2146	0.0008	0.0067	0.2297	0.1029	0.0026	0.0301	0.1023	0.0053	0.2272	0.0671	0.0029	0.0119	0.0235	0.0128	0.0025	0.0058	0.0052	0.0097	0.002	0.0162	0.0013	0.0152	0.006	0.002	0.0404	0.0078	0.0111	0.0239	0.0012	0.0109	0.1334	0.0008	0.0063	0.0661
CP002109.1	Clostridium_saccharolyticum_WM1	cellular organisms; Bacteria; Terrabacteria group; Firmicutes; Clostridia; Clostridiales; Lachnospiraceae; Lacrimispora; Lacrimispora saccharolytica	0	0.0004	0.0013	0.002	0.0005	0.0008	0.0005	0.0026	0.0008	0.0011	0.0036	0.0014	0.0004	0.0068	0.0014	0.0005	0.002	0.002	0.0013	0.0018	0.0007	0.0026	0.0005	0.0008	0.0003	0.0008	0.0011	0.0022	0.0004	0.005	0.0029	0.0017	0.0004	0.0006	0.0028	0.002	0.0012	0.0001	0.0012	0.0016	0.0006	0.0011	0.0022	0.0002	0.0004	0.0027	0.0002
AP012330.1	Bifidobacterium_pseudocatenulatum_DSM_20438_JCM_1200_LMG_10505	cellular organisms; Bacteria; Terrabacteria group; Actinobacteria; Actinobacteria; Bifidobacteriales; Bifidobacteriaceae; Bifidobacterium; Bifidobacterium pseudocatenulatum	0	0	0.0139	0.0002	0.0001	0.0009	0	0.0009	0.0022	0.0002	0.0038	0.0001	0.0002	0.0003	0.0271	0	0.1108	0.0044	0.0006	0	0.0452	0.0003	0.0002	0.1229	0.0012	0	0.0102	0.0007	0.0048	0.0275	0.0006	0.0643	0.0135	0.0119	0.0005	0	0.0001	0	0.0047	0.0008	0.0002	0.0001	0.0366	0.001	0	0.0029	0.0005
CP032515.1	Escherichia_coli_strain_118UI	cellular organisms; Bacteria; Proteobacteria; Gammaproteobacteria; Enterobacterales; Enterobacteriaceae; Escherichia	0.0001	0	0.0001	0	0.0014	0	0	0	0	0	0	0	0.0109	0	0	0	0.0003	0.0002	0.0002	0	0	0	0	0.009	0	0	0	0	0	0	0	0	0	0	0	0.0007	0	0.0001	0.0001	0	0.0004	0	0	0.0001	0.0001	0.0001	0.0005
CP007456.1	Bifidobacterium_kashiwanohense_PV20-2	cellular organisms; Bacteria; Terrabacteria group; Actinobacteria; Actinobacteria; Bifidobacteriales; Bifidobacteriaceae; Bifidobacterium; Bifidobacterium catenulatum; Bifidobacterium catenulatum subsp. kashiwanohense	0	0	0.0006	0.0002	0.0002	0.001	0.0003	0.0006	0.0005	0.0002	0.0004	0	0.0001	0	0.0017	0.0001	0.0092	0.0077	0.001	0	0.0025	0.0001	0.0002	0.0128	0.0001	0	0.0013	0.001	0.0002	0.0013	0.0007	0.003	0.0013	0.0005	0.0003	0	0	0	0.0001	0.0001	0.0001	0	0.0016	0.0005	0	0.0002	0.0008
CP036249.1	Enterococcus_faecalis_R712	cellular organisms; Bacteria; Terrabacteria group; Firmicutes; Bacilli; Lactobacillales; Enterococcaceae; Enterococcus; Enterococcus faecalis	0.0614	0.0002	0.0002	0.0047	0.0009	0.0004	0.0005	0.0012	0.0005	0.0005	0.0006	0.0003	0.0005	0.0003	0.0002	0.0003	0.0022	0.0003	0.0003	0.0006	0.0001	0.0096	0.0007	0.0003	0.0002	0.0004	0.0004	0.0004	0.0004	0.001	0.0005	0.0003	0.0002	0.0002	0.0007	0.142	0.0003	0.0003	0.0005	0.0013	0.0005	0.0006	0.0024	0.0012	0.0003	0.0002	0.0162
CP001726.1	Eggerthella_lenta_DSM_2243	cellular organisms; Bacteria; Terrabacteria group; Actinobacteria; Coriobacteriia; Eggerthellales; Eggerthellaceae; Eggerthella; Eggerthella lenta	0	0.0015	0.0444	0.0031	0.0424	0.0008	0.0066	0.0164	0.0008	0.0105	0.0015	0.0035	0.0217	0.011	0.0027	0.0076	0.0063	0.001	0.0005	0.0069	0.0025	0.0116	0.0047	0.0206	0.0001	0.0044	0.0008	0.0027	0.0002	0.0858	0.0089	0.013	0.001	0.0181	0.0052	0.0023	0.0014	0.0048	0.0011	0.0178	0.0255	0.0091	0.0701	0.0779	0.0498	0.0098	0.002
AP019695.1	Amedibacterium_intestinale_JCM_30884	cellular organisms; Bacteria; Terrabacteria group; Firmicutes; Erysipelotrichia; Erysipelotrichales; Erysipelotrichaceae; Amedibacterium	0	0.0011	0.0005	0.0017	0.0005	0.0015	0.0006	0.0009	0.0003	0.0006	0.0003	0.0009	0.0046	0.0004	0.0005	0.0016	0.0015	0.0012	0.0004	0.0012	0.0004	0.0052	0.0001	0.0007	0.0005	0.0007	0.0012	0.0011	0.0004	0.0008	0.0008	0.0003	0.0006	0.0006	0.0016	0.0008	0.001	0.0005	0.0003	0.0003	0.0002	0.0005	0.0005	0.0008	0.0002	0.0006	0.0009
CP003939.1	Clostridioides_difficile_BJ08	cellular organisms; Bacteria; Terrabacteria group; Firmicutes; Clostridia; Clostridiales; Peptostreptococcaceae; Clostridioides; Clostridioides difficile	0	0.0007	0.0006	0.0013	0.0009	0.0024	0.0009	0.0022	0.0006	0.0012	0.0006	0.0008	0.0174	0.0005	0.0008	0.0034	0.0021	0.0019	0.0013	0.003	0.0008	0.0044	0.0012	0.0011	0.0002	0.0033	0.002	0.0027	0.0003	0.002	0.0008	0.0011	0.0007	0.0007	0.0011	0.0015	0.0011	0.0008	0.0008	0.0005	0.0006	0.0003	0.0016	0.0036	0.0005	0.0008	0.0012
CP002729.1	Escherichia_coli_UMNK88	cellular organisms; Bacteria; Proteobacteria; Gammaproteobacteria; Enterobacterales; Enterobacteriaceae; Escherichia; Escherichia coli	0.0077	0	0.0008	0.0013	0.0207	0.0011	0	0	0	0.0003	0.001	0	0.0089	0	0	0	0.0006	0.0008	0.0022	0.0001	0.0002	0.0001	0	0.0024	0	0.0001	0.0001	0	0	0.0034	0	0.0002	0	0.0001	0.0001	0.0015	0.0003	0.0012	0.0005	0.0001	0.005	0.0002	0.0001	0.0008	0.0014	0.0065	0.0017
CU651637.1	Escherichia_coli_LF82	cellular organisms; Bacteria; Proteobacteria; Gammaproteobacteria; Enterobacterales; Enterobacteriaceae; Escherichia; Escherichia coli	0.0008	0	0.002	0.0001	0.0024	0.0035	0	0.0001	0	0.0005	0.0001	0	0.0025	0	0	0	0.0003	0.0009	0.0042	0.0001	0.0015	0.0002	0	0.0051	0	0.0012	0.0002	0	0	0.0004	0	0.0003	0	0.0001	0.0002	0.0005	0.0011	0.002	0.001	0.0005	0.008	0.0002	0.0001	0.0013	0.0023	0.0007	0.0004
CP000605.1	Bifidobacterium_longum_DJO10A	cellular organisms; Bacteria; Terrabacteria group; Actinobacteria; Actinobacteria; Bifidobacteriales; Bifidobacteriaceae; Bifidobacterium; Bifidobacterium longum	0	0	0.0005	0.0003	0.0012	0	0.0002	0.0001	0.0004	0.0028	0.0002	0.0001	0.0001	0.0022	0.001	0.0004	0.001	0.0006	0.0002	0	0.0011	0.0009	0.0001	0.0007	0.0001	0.0001	0.0019	0.0033	0.0001	0.0002	0.0001	0.0004	0.0003	0.0002	0.001	0	0	0.0002	0.0001	0	0.0013	0.0001	0.0006	0.0004	0	0.0001	0.0014
CP044148.1	Escherichia_coli_O157_strain_AR-0427	cellular organisms; Bacteria; Proteobacteria; Gammaproteobacteria; Enterobacterales; Enterobacteriaceae; Escherichia; Escherichia coli	0.0316	0	0	0	0.0017	0.0001	0	0	0	0.0001	0	0	0.0011	0	0	0	0.0001	0.0001	0.0001	0	0	0	0	0.0002	0	0	0	0	0	0.0001	0	0	0	0	0	0.0003	0	0	0	0	0.0001	0	0	0.0001	0	0.0002	0.0001
CP006713.1	Bifidobacterium_breve_JCM_7019	cellular organisms; Bacteria; Terrabacteria group; Actinobacteria; Actinobacteria; Bifidobacteriales; Bifidobacteriaceae; Bifidobacterium; Bifidobacterium breve	0	0	0.0005	0.0009	0.0021	0.0002	0.0103	0.0004	0.0007	0.0253	0.0002	0.0001	0.0008	0.0049	0.0009	0.0189	0.008	0.0007	0.0002	0.0001	0.0022	0.0013	0	0.0027	0	0.0002	0.0019	0.0026	0.0003	0.0004	0.0004	0.0007	0.0005	0.0004	0.0013	0.0001	0	0.0003	0.0003	0.0001	0.0129	0.0001	0.0013	0.002	0.0001	0.0001	0.0019
CP045866.1	Staphylococcus_aureus_strain_CFSAN007894	cellular organisms; Bacteria; Terrabacteria group; Firmicutes; Bacilli; Bacillales; Staphylococcaceae; Staphylococcus	0.0718	0.0001	0.0004	0.0001	0	0.0001	0	0	0	0.0001	0	0	0.0003	0	0	0.0001	0.0001	0.0001	0	0.0003	0	0.0001	0	0.0001	0	0	0.0001	0.0002	0	0.0001	0	0	0.0001	0	0.0001	0.0001	0	0	0	0.0001	0.0001	0.0001	0.0001	0.0003	0	0.0002	0.0001
CP022164.1	Escherichia_coli_strain_M160133	cellular organisms; Bacteria; Proteobacteria; Gammaproteobacteria; Enterobacterales; Enterobacteriaceae; Escherichia	0	0	0.0001	0	0.0001	0	0	0	0	0.0001	0	0	0.0001	0	0	0	0	0.0003	0.0001	0	0.0001	0	0	0.0002	0	0	0	0	0	0	0	0	0	0	0	0	0	0.0001	0.0001	0.0001	0.0007	0	0	0.0002	0.0001	0.0001	0
FQ312002.1	Haemophilus_parainfluenzae_T3T1	cellular organisms; Bacteria; Proteobacteria; Gammaproteobacteria; Pasteurellales; Pasteurellaceae; Haemophilus; Haemophilus parainfluenzae	0	0	0	0	0	0	0	0	0	0	0	0.004	0	0	0.0001	0.0003	0	0.0001	0	0.0001	0.0002	0	0.0002	0.0001	0	0	0.0007	0	0.0049	0	0	0	0.0001	0.0001	0	0	0	0	0.0001	0	0	0	0	0	0	0	0.0001
CP002843.1	Streptococcus_parasanguinis_ATCC_15912	cellular organisms; Bacteria; Terrabacteria group; Firmicutes; Bacilli; Lactobacillales; Streptococcaceae; Streptococcus; Streptococcus parasanguinis	0.0001	0.0001	0.0001	0.0001	0	0.0001	0	0.0002	0	0.0006	0.0002	0.0001	0.0001	0.0003	0.0015	0	0.0006	0.0001	0.0002	0.0001	0.0004	0	0.0001	0.0002	0	0	0.0039	0.005	0	0.0001	0	0.0001	0.0001	0	0	0.0001	0.0001	0	0.0001	0.0001	0.0001	0.0002	0.0001	0.0001	0	0.0001	0.0001
CP043027.1	Salmonella_enterica_subsp_enterica_strain_AD19	cellular organisms; Bacteria; Proteobacteria; Gammaproteobacteria; Enterobacterales; Enterobacteriaceae; Salmonella; Salmonella enterica	0.185	0	0.0004	0	0.0003	0.0001	0	0	0	0	0	0	0.0009	0	0	0	0	0.0001	0.0002	0.0005	0	0	0.0003	0.0005	0	0	0	0	0	0.0008	0	0	0	0	0.0001	0.0001	0	0.0003	0	0	0.0003	0	0.0002	0.0011	0	0.0002	0.0006
CP000243.1	Escherichia_coli_UTI89	cellular organisms; Bacteria; Proteobacteria; Gammaproteobacteria; Enterobacterales; Enterobacteriaceae; Escherichia; Escherichia coli	0.0005	0	0.0064	0	0.001	0.0036	0	0.0002	0	0.0002	0.0002	0	0.0017	0.0001	0	0	0.0001	0.0026	0.0194	0	0.0004	0.0004	0	0.0055	0	0.0001	0.0002	0	0	0.0003	0	0.0003	0	0	0.0021	0.0002	0.0009	0.0006	0.0004	0.0013	0.0052	0	0	0.0116	0.0055	0.0035	0.0003
CP001820.1	Veillonella_parvula_DSM_2008	cellular organisms; Bacteria; Terrabacteria group; Firmicutes; Negativicutes; Veillonellales; Veillonellaceae; Veillonella; Veillonella parvula	0	0.0001	0	0	0	0	0.0001	0	0	0.0038	0	0.0016	0	0.0001	0.0005	0	0.0002	0	0	0	0.0046	0	0	0.0002	0	0	0.0013	0	0.0003	0	0	0	0.0002	0	0	0	0	0	0	0	0.0004	0	0	0	0	0	0
FR873481.1	Streptococcus_salivarius_CCHSS3	cellular organisms; Bacteria; Terrabacteria group; Firmicutes; Bacilli; Lactobacillales; Streptococcaceae; Streptococcus; Streptococcus salivarius	0	0	0.0025	0.0002	0	0.0004	0	0.001	0.0002	0.0006	0.0002	0.0001	0	0.005	0.0033	0	0.0021	0.0001	0.0004	0	0.0028	0	0	0	0.0001	0	0.0061	0.0108	0	0.0005	0	0.0018	0.0007	0.0004	0	0	0.001	0	0.0003	0	0.0002	0	0	0	0	0	0.0011
CP006047.2	Listeria_monocytogenes_J1816	cellular organisms; Bacteria; Terrabacteria group; Firmicutes; Bacilli; Bacillales; Listeriaceae; Listeria; Listeria monocytogenes	0.0546	0	0	0	0	0	0	0	0	0	0	0	0	0	0	0	0	0	0	0	0	0	0	0	0	0	0	0	0	0	0	0	0	0	0	0.001	0	0	0	0	0	0	0	0	0	0	0
CP009312.1	Lawsonella_clevelandensis_strain_X1036	cellular organisms; Bacteria; Terrabacteria group; Actinobacteria; Actinobacteria; Corynebacteriales; Corynebacteriales incertae sedis; Lawsonella	0	0	0	0.0003	0	0	0	0	0	0	0	0	0	0	0	0	0	0	0	0.0006	0	0	0.0013	0	0	0.0001	0	0	0	0.0006	0	0	0	0	0.0001	0	0.0004	0	0	0.0054	0	0	0	0	0	0.0005	0.0006
CP000024.1	Streptococcus_thermophilus_CNRZ1066	cellular organisms; Bacteria; Terrabacteria group; Firmicutes; Bacilli; Lactobacillales; Streptococcaceae; Streptococcus; Streptococcus thermophilus	0	0	0.0057	0.0003	0	0.0001	0	0.0011	0	0.0001	0.0001	0	0	0.0076	0.0008	0	0.0031	0	0.0002	0	0.0001	0	0	0	0.0002	0	0.0001	0.0006	0	0.0008	0	0.0027	0.0006	0	0	0	0.0021	0	0.0004	0	0.0003	0	0	0	0	0	0
CP005388.1	Campylobacter_jejuni_subsp_jejuni_CG8421	cellular organisms; Bacteria; Proteobacteria; delta/epsilon subdivisions; Epsilonproteobacteria; Campylobacterales; Campylobacteraceae; Campylobacter; Campylobacter jejuni; Campylobacter jejuni subsp. jejuni	0	0.0003	0	0.0009	0.0003	0	0	0.0004	0	0.0001	0.0001	0.0001	0	0	0.0001	0	0.0001	0.0002	0.0001	0	0.0001	0.0001	0	0	0	0.0002	0.0006	0.001	0	0	0.0001	0	0.0006	0	0.0004	0.0006	0	0	0.0001	0.0001	0.0003	0.0002	0	0	0	0.0007	0
CP019962.1	Eubacterium_limosum_strain_ATCC_8486	cellular organisms; Bacteria; Terrabacteria group; Firmicutes; Clostridia; Clostridiales; Eubacteriaceae; Eubacterium	0	0	0	0.0024	0.0003	0	0	0	0.0004	0.0003	0.0004	0	0	0	0	0.0002	0.0001	0.0001	0.0001	0.001	0.0003	0.0001	0	0.0001	0	0.0001	0.0001	0	0	0	0.0005	0	0	0	0.0153	0.001	0.0001	0	0	0.0034	0.0001	0.002	0.0028	0	0	0	0.0006
AP008937.1	Lactobacillus_fermentum_IFO_3956	cellular organisms; Bacteria; Terrabacteria group; Firmicutes; Bacilli; Lactobacillales; Lactobacillaceae; Limosilactobacillus; Limosilactobacillus fermentum	0.0619	0	0	0.0001	0	0	0	0.0001	0	0	0	0	0	0	0	0	0.0003	0	0	0	0	0	0	0	0	0	0	0	0	0	0	0	0	0	0	0	0	0	0	0	0	0	0	0	0	0	0
CP013993.1	Pseudomonas_aeruginosa_DHS01	cellular organisms; Bacteria; Proteobacteria; Gammaproteobacteria; Pseudomonadales; Pseudomonadaceae; Pseudomonas; Pseudomonas aeruginosa group; Pseudomonas aeruginosa	0.288	0	0	0.0003	0	0	0	0	0	0	0.0001	0	0	0	0	0	0	0	0	0.0002	0	0	0	0	0	0.0004	0	0	0	0.0004	0.0001	0	0	0	0.0006	0	0	0.0001	0	0	0	0	0	0.0001	0	0.0001	0
CP002910.1	Klebsiella_pneumoniae_KCTC_2242	cellular organisms; Bacteria; Proteobacteria; Gammaproteobacteria; Enterobacterales; Enterobacteriaceae; Klebsiella; Klebsiella pneumoniae	0	0	0.0001	0.0014	0.0004	0.0001	0	0	0	0	0.0001	0	0.0004	0.0002	0	0	0.0002	0.0001	0.0002	0.0003	0	0	0.0052	0.0107	0	0	0	0	0	0.0341	0	0	0	0	0.0005	0.0004	0	0.0031	0.0001	0.0004	0.0001	0	0.0009	0.0037	0.0005	0.0005	0.002
CP003502.1	Prevotella_intermedia_17_I	cellular organisms; Bacteria; FCB group; Bacteroidetes/Chlorobi group; Bacteroidetes; Bacteroidia; Bacteroidales; Prevotellaceae; Prevotella; Prevotella intermedia	0	0	0	0.0002	0	0	0	0	0.0001	0	0	0	0	0	0	0	0	0	0.0001	0	0	0	0	0	0	0.0001	0	0	0	0	0	0	0	0	0.0001	0	0.0001	0	0	0.0002	0	0	0	0	0	0	0
CP011591.1	Enterobacter_asburiae_strain_CAV1043	cellular organisms; Bacteria; Proteobacteria; Gammaproteobacteria; Enterobacterales; Enterobacteriaceae; Enterobacter; Enterobacter cloacae complex	0	0	0	0	0	0	0	0	0	0	0	0	0	0	0	0	0	0	0	0.0002	0	0	0.0001	0	0	0	0	0	0	0.0006	0	0	0	0	0	0	0	0	0	0	0	0	0.0013	0	0	0.0003	0.0034
CP007557.1	Citrobacter_freundii_CFNIH1	cellular organisms; Bacteria; Proteobacteria; Gammaproteobacteria; Enterobacterales; Enterobacteriaceae; Citrobacter; Citrobacter freundii complex; Citrobacter freundii	0	0	0	0	0	0	0	0	0	0	0	0	0.0007	0	0	0	0	0	0	0	0	0	0.0002	0	0	0	0	0	0	0.0001	0	0	0	0	0	0	0	0	0	0	0	0	0	0.0004	0	0.0001	0.0001
CP030235.1	Salmonella_enterica_strain_SA20031245	cellular organisms; Bacteria; Proteobacteria; Gammaproteobacteria; Enterobacterales; Enterobacteriaceae; Salmonella	0.0006	0	0	0	0	0	0	0	0	0	0	0	0	0	0	0	0	0	0	0	0	0	0	0	0	0	0	0	0	0	0	0	0	0	0	0	0	0	0	0	0	0	0	0	0	0	0
CP047606.1	Citrobacter_sp_LUTT5	cellular organisms; Bacteria; Proteobacteria; Gammaproteobacteria; Enterobacterales; Enterobacteriaceae; Citrobacter; unclassified Citrobacter	0	0	0	0	0.0001	0	0	0	0	0	0	0	0.0077	0	0	0	0	0	0	0.0002	0	0	0.0019	0.0007	0	0	0	0	0	0.0003	0.0001	0	0	0	0	0	0	0	0	0	0.0001	0	0.0001	0.004	0	0.0004	0.0005
CP001891.1	Klebsiella_variicola_At-22	cellular organisms; Bacteria; Proteobacteria; Gammaproteobacteria; Enterobacterales; Enterobacteriaceae; Klebsiella; Klebsiella variicola	0	0	0	0	0	0	0	0	0	0	0	0	0	0	0	0	0	0	0	0	0	0	0	0.011	0	0	0	0	0	0.0001	0	0	0	0	0	0	0	0	0	0	0	0	0	0	0	0	0
CP017990.1	Enterobacter_cloacae_complex_sp_ECNIH7	cellular organisms; Bacteria; Proteobacteria; Gammaproteobacteria; Enterobacterales; Enterobacteriaceae; Enterobacter; Enterobacter cloacae complex; unclassified Enterobacter cloacae complex	0.0001	0	0	0.0004	0	0	0.0001	0	0	0	0.0001	0	0.0001	0	0	0	0	0	0	0.0002	0	0	0.0009	0	0	0	0	0	0	0.0068	0.0001	0	0	0.0002	0	0	0	0	0	0	0	0	0.002	0.0002	0	0.0023	0.0232
CP029128.1	Klebsiella_oxytoca_strain_AR380	cellular organisms; Bacteria; Proteobacteria; Gammaproteobacteria; Enterobacterales; Enterobacteriaceae; Klebsiella	0	0	0	0	0	0	0	0	0	0	0	0	0	0	0	0	0.0003	0	0	0	0	0	0.0001	0	0	0	0	0	0	0.0005	0	0	0	0	0	0.0006	0	0.0006	0	0	0	0	0.0001	0.0015	0	0	0.0001
CP002824.1	Enterobacter_aerogenes_KCTC_2190	cellular organisms; Bacteria; Proteobacteria; Gammaproteobacteria; Enterobacterales; Enterobacteriaceae; Klebsiella; Klebsiella aerogenes	0	0	0	0	0	0	0	0	0	0	0	0	0	0	0	0	0	0	0	0	0	0	0	0	0	0	0	0	0	0	0	0	0	0	0	0	0	0	0	0	0	0	0	0	0	0.0001	0
CP041015.1	Bacillus_subtilis_strain_FDAARGOS_606	cellular organisms; Bacteria; Terrabacteria group; Firmicutes; Bacilli; Bacillales; Bacillaceae; Bacillus; Bacillus subtilis group	0.1083	0	0	0	0	0	0	0	0	0	0	0	0	0	0	0	0	0	0	0	0	0	0	0	0	0	0	0	0	0	0	0	0	0	0	0	0	0	0	0	0	0	0	0	0	0	0
[truncated: 16 more columns]
