# Supplementary material for: Higher levels of Bifidobacteria and tumor necrosis factor in children with drug-resistant epilepsy are associated with anti-seizure response to the ketogenic diet
Source: eBioMedicine. 2022 May 19;80:104061. doi: 10.1016/j.ebiom.2022.104061 (PMC9126955; doi:10.1016/j.ebiom.2022.104061)
Supplement: Supplementary file 12 [file mmc12.xlsx]

## Sheet: Suppl. Table 6 corMat_ALLncomp2
Suppl. Table 6. Correlation matrix of multivariate PLS-DA of associations between inflammation markers and gut microbes in all patients before vs. during KD treatment. This table underlies the circos plot in Fig. 5a
	B_caccae_strain_ATCC_43185	P_vulgatus_mpk	B_caecimuris_strain_I48	E_bolteae_strain_ATCC_BAA.613	C_bacterium_CCNA10	B_longum_subsp_longum_JDM301	B_angulatum_strain_GT102	L_sp_YL32	B_longum_subsp_infantis	B_catenulatum_DSM_16992	E_maltosivorans_strain_YI	G_pamelaeae_7.10.1.b	E_coli_strain_81009	E_coli_strain_ECONIH1	E_callanderi_KIST612	A_sp_dk3624	B_adolescentis_ATCC_15703	B_longum_subsp_infantis_ATCC_15697	E_coli_ED1a	A_onderdonkii_subsp_vulgaris_3BBH6	B_vulgatus_ATCC_8482	B_ovatus_strain_ATCC_8483	I_butyriciproducens_AF211	B_dorei_CL03T12C01	A_fermentans_DSM_20731	B_xylanisolvens_XB1A	B_fragilis_NCTC_9343	E_coli_CFT073	E_siraeum_70.3	C_saccharolyticum_WM1	E_coli_strain_118UI	B_kashiwanohense_PV20.2	E_coli_UMNK88	E_coli_LF82	B_longum_DJO10A	B_breve_JCM_7019	E_coli_UTI89	K_pneumoniae_KCTC_2242	VEGFA	IL6	IL.17C	IL.17A	OSM	CD6	IL18	TGF.alpha	TNFSF14	HGF	IL.12B
B_caccae_strain_ATCC_43185	0.22689	0.190789	0.231726	-0.0273604	-0.352355	0.139647	-0.151504	0.0239626	0.14217	-0.0590266	-0.317137	-0.20673	0.262169	0.206825	-0.354884	-0.200603	-0.15614	0.1344	0.258546	-0.201417	0.209933	0.157122	-0.256324	0.25302	-0.178433	0.160688	0.21565	0.221467	-0.192869	-0.199156	0.171316	-0.0219122	0.220655	0.265003	0.0620757	0.093035	0.211447	0.171414	0.35928	0.318405	0.257294	0.237569	0.410886	0.3017	0.225097	0.420325	0.377246	0.445447	0.0864431
P_vulgatus_mpk	0.190789	0.223227	0.289291	-0.12231	-0.232872	-0.0956315	-0.284264	-0.079563	-0.0819515	-0.180928	-0.307663	-0.200483	0.370117	0.328833	-0.276047	-0.180222	-0.287469	-0.0929869	0.383251	-0.0110456	0.260143	0.216713	-0.0940823	0.200245	-0.138093	0.217679	0.21734	0.334239	-0.149514	-0.293542	0.320022	-0.211368	0.351422	0.365688	-0.139957	-0.142327	0.329429	0.229777	0.336126	0.219776	0.115215	0.120945	0.262725	0.288188	0.355263	0.291633	0.270385	0.32854	-0.0468592
B_caecimuris_strain_I48	0.231726	0.289291	0.378683	-0.177281	-0.264493	-0.177787	-0.390638	-0.125481	-0.157828	-0.257732	-0.385534	-0.251209	0.492828	0.444205	-0.328805	-0.22223	-0.394331	-0.172534	0.513461	0.0323861	0.34015	0.287683	-0.0791325	0.23959	-0.164266	0.288269	0.27439	0.448774	-0.17793	-0.392999	0.439594	-0.312538	0.474812	0.485479	-0.225576	-0.236672	0.443978	0.303854	0.418087	0.253056	0.110678	0.124092	0.295149	0.360001	0.479508	0.336325	0.314852	0.385717	-0.0914981
E_bolteae_strain_ATCC_BAA.613	-0.0273604	-0.12231	-0.177281	0.160332	-0.057797	0.320083	0.266332	0.154792	0.301501	0.21474	0.103058	0.0670678	-0.268285	-0.269919	0.0074193	0.0424359	0.265795	0.309557	-0.293435	-0.226077	-0.157539	-0.152715	-0.161158	-0.0107188	0.0026213	-0.149931	-0.0829389	-0.260764	0.00322676	0.223385	-0.298922	0.307754	-0.288918	-0.257855	0.296381	0.337564	-0.265273	-0.156094	-0.0971109	0.0374568	0.128911	0.0960008	0.0813617	-0.0909263	-0.289621	0.0470624	0.0285728	0.0190746	0.178624
C_bacterium_CCNA10	-0.352355	-0.232872	-0.264493	-0.057797	0.611246	-0.43204	0.0768601	-0.137915	-0.424286	-0.0409282	0.451113	0.294135	-0.255996	-0.164742	0.573719	0.29988	0.0847601	-0.416766	-0.23403	0.472688	-0.241578	-0.158578	0.520727	-0.405575	0.28917	-0.166169	-0.29854	-0.194456	0.312314	0.18196	-0.0883412	-0.160826	-0.175152	-0.267276	-0.290462	-0.367227	-0.175244	-0.179715	-0.523604	-0.542918	-0.501713	-0.448545	-0.721701	-0.433699	-0.181944	-0.715181	-0.633155	-0.738255	-0.254977
B_longum_subsp_longum_JDM301	0.139647	-0.0956315	-0.177787	0.320083	-0.43204	0.808836	0.438983	0.353063	0.771174	0.409135	-0.0561281	-0.0368282	-0.346429	-0.398316	-0.294326	-0.0843214	0.433777	0.781665	-0.403555	-0.661141	-0.154483	-0.1903	-0.569854	0.198196	-0.150365	-0.181209	0.0105745	-0.365873	-0.161686	0.305179	-0.491586	0.641146	-0.426989	-0.321573	0.690168	0.805593	-0.384307	-0.185057	0.10573	0.358719	0.501515	0.413661	0.533768	0.0686627	-0.424613	0.468429	0.391098	0.430341	0.458818
B_angulatum_strain_GT102	-0.151504	-0.284264	-0.390638	0.266332	0.0768601	0.438983	0.493026	0.233087	0.408425	0.367392	0.314152	0.204607	-0.548926	-0.525094	0.181088	0.162773	0.494389	0.424859	-0.586925	-0.261004	-0.349052	-0.316228	-0.132248	-0.137686	0.0892978	-0.313532	-0.233936	-0.517619	0.0971439	0.447924	-0.553963	0.496611	-0.561706	-0.533802	0.438562	0.488843	-0.51996	-0.328387	-0.32487	-0.0927885	0.0808454	0.0382712	-0.0675692	-0.287621	-0.564936	-0.126256	-0.134904	-0.182457	0.240915
L_sp_YL32	0.0239626	-0.079563	-0.125481	0.154792	-0.137915	0.353063	0.233087	0.160864	0.334976	0.202246	0.0315891	0.0204793	-0.20996	-0.224147	-0.0730022	-0.00286551	0.231496	0.341304	-0.236034	-0.272672	-0.110598	-0.117727	-0.219932	0.0465966	-0.0378187	-0.114122	-0.0343936	-0.211634	-0.0404834	0.179159	-0.26132	0.304058	-0.240089	-0.198844	0.311678	0.360049	-0.218434	-0.11788	-0.0160634	0.109794	0.187772	0.150254	0.174846	-0.0229066	-0.239788	0.142544	0.114213	0.120136	0.198959
B_longum_subsp_infantis	0.14217	-0.0819515	-0.157828	0.301501	-0.424286	0.771174	0.408425	0.334976	0.735666	0.384312	-0.067199	-0.0440319	-0.315966	-0.367502	-0.294155	-0.0886759	0.403296	0.745243	-0.370155	-0.63424	-0.136758	-0.172983	-0.550349	0.198706	-0.15015	-0.164227	0.0195994	-0.336167	-0.161499	0.279759	-0.457293	0.60539	-0.394004	-0.292332	0.65549	0.766032	-0.354047	-0.167388	0.115986	0.353432	0.48576	0.401795	0.5231	0.0783665	-0.39156	0.461726	0.386673	0.426823	0.437775
B_catenulatum_DSM_16992	-0.0590266	-0.180928	-0.257732	0.21474	-0.0409282	0.409135	0.367392	0.202246	0.384312	0.289865	0.1682	0.109496	-0.38112	-0.377706	0.0455526	0.0763112	0.367149	0.395746	-0.414007	-0.278623	-0.229435	-0.217739	-0.187259	-0.0396556	0.0214372	-0.214417	-0.131378	-0.367076	0.0236917	0.315408	-0.412476	0.409106	-0.404219	-0.367615	0.385609	0.436942	-0.372029	-0.223646	-0.164582	0.0174547	0.144526	0.103001	0.0661893	-0.150605	-0.405595	0.0198895	-0.000217781	-0.0196449	0.227463
E_maltosivorans_strain_YI	-0.317137	-0.307663	-0.385534	0.103058	0.451113	-0.0561281	0.314152	0.0315891	-0.067199	0.1682	0.470031	0.30635	-0.464133	-0.390205	0.481439	0.287924	0.32018	-0.0534003	-0.46963	0.178193	-0.348009	-0.274831	0.279003	-0.345491	0.241607	-0.278489	-0.324925	-0.406163	0.261316	0.36066	-0.354311	0.156562	-0.416689	-0.463648	0.0386537	0.0139194	-0.394518	-0.29549	-0.524385	-0.413744	-0.293619	-0.280615	-0.520285	-0.444215	-0.422967	-0.547165	-0.496728	-0.592581	-0.0427967
G_pamelaeae_7.10.1.b	-0.20673	-0.200483	-0.251209	0.0670678	0.294135	-0.0368282	0.204607	0.0204793	-0.0440319	0.109496	0.30635	0.199668	-0.302382	-0.254185	0.313858	0.187674	0.208537	-0.0350421	-0.305948	0.116336	-0.22676	-0.179057	0.182008	-0.225227	0.157508	-0.181443	-0.211766	-0.264596	0.170357	0.234959	-0.230764	0.101839	-0.271437	-0.302074	0.0249802	0.00882476	-0.257001	-0.192523	-0.341789	-0.269758	-0.191514	-0.183011	-0.339248	-0.289529	-0.275529	-0.356747	-0.323851	-0.386334	-0.0280325
E_coli_strain_81009	0.262169	0.370117	0.492828	-0.268285	-0.255996	-0.346429	-0.548926	-0.20996	-0.315966	-0.38112	-0.464133	-0.302382	0.659629	0.6082	-0.356748	-0.259293	-0.552631	-0.335674	0.694005	0.144601	0.441854	0.38316	-0.00670719	0.262532	-0.177699	0.382437	0.334989	0.60866	-0.192669	-0.530599	0.617336	-0.485165	0.650301	0.646669	-0.386241	-0.418163	0.605699	0.40217	0.496206	0.253592	0.0562515	0.0866453	0.277475	0.430817	0.655686	0.33836	0.324278	0.405003	-0.185038
E_coli_strain_ECONIH1	0.206825	0.328833	0.444205	-0.269919	-0.164742	-0.398316	-0.525094	-0.224147	-0.367502	-0.377706	-0.390205	-0.254185	0.6082	0.570711	-0.268312	-0.211326	-0.527609	-0.385691	0.644813	0.206976	0.397642	0.351911	0.0659773	0.199767	-0.133175	0.350147	0.285398	0.567021	-0.144563	-0.492567	0.590269	-0.495961	0.610355	0.593979	-0.417458	-0.459308	0.566807	0.367522	0.411415	0.171913	-0.0149697	0.0221021	0.170324	0.360111	0.614665	0.230661	0.228341	0.292497	-0.216125
E_callanderi_KIST612	-0.354884	-0.276047	-0.328805	0.0074193	0.573719	-0.294326	0.181088	-0.0730022	-0.294155	0.0455526	0.481439	0.313858	-0.356748	-0.268312	0.563051	0.309657	0.188587	-0.283605	-0.345318	0.371442	-0.298573	-0.215624	0.44419	-0.400214	0.283348	-0.221926	-0.324477	-0.293674	0.306184	0.266591	-0.205274	-0.0344608	-0.28604	-0.363607	-0.165548	-0.22409	-0.276714	-0.237605	-0.549841	-0.515112	-0.438469	-0.399668	-0.672167	-0.459608	-0.29295	-0.67946	-0.606744	-0.713131	-0.177796
A_sp_dk3624	-0.200603	-0.180222	-0.22223	0.0424359	0.29988	-0.0843214	0.162773	-0.00286551	-0.0886759	0.0763112	0.287924	0.187674	-0.259293	-0.211326	0.309657	0.179481	0.166744	-0.0809791	-0.259063	0.148991	-0.200973	-0.154461	0.204311	-0.221406	0.155565	-0.15724	-0.19728	-0.223003	0.168196	0.199246	-0.183799	0.0548239	-0.225568	-0.260547	-0.019578	-0.0417316	-0.214808	-0.167289	-0.323903	-0.272702	-0.208901	-0.195562	-0.348071	-0.273083	-0.229514	-0.36027	-0.324934	-0.385381	-0.0544627
B_adolescentis_ATCC_15703	-0.15614	-0.287469	-0.394331	0.265795	0.0847601	0.433777	0.494389	0.231496	0.403296	0.367149	0.32018	0.208537	-0.552631	-0.527609	0.188587	0.166744	0.495856	0.419839	-0.590377	-0.255141	-0.352419	-0.318505	-0.125669	-0.142994	0.0930758	-0.315904	-0.237945	-0.52051	0.101225	0.450602	-0.555521	0.494929	-0.564384	-0.537639	0.435172	0.484507	-0.522607	-0.330944	-0.331836	-0.0998241	0.0744714	0.0325466	-0.076879	-0.293405	-0.567703	-0.135527	-0.14313	-0.192067	0.237829
B_longum_subsp_infantis_ATCC_15697	0.1344	-0.0929869	-0.172534	0.309557	-0.416766	0.781665	0.424859	0.341304	0.745243	0.395746	-0.0534003	-0.0350421	-0.335674	-0.385691	-0.283605	-0.0809791	0.419839	0.755409	-0.390898	-0.638693	-0.149942	-0.184428	-0.550279	0.190939	-0.144896	-0.175648	0.00963339	-0.354362	-0.155802	0.295618	-0.475775	0.619972	-0.413452	-0.311648	0.66714	0.778658	-0.372158	-0.179397	0.101244	0.345966	0.4842	0.39931	0.514964	0.065562	-0.411167	0.451763	0.377112	0.414868	0.443385
E_coli_ED1a	0.258546	0.383251	0.513461	-0.293435	-0.23403	-0.403555	-0.586925	-0.236034	-0.370155	-0.414007	-0.46963	-0.305948	0.694005	0.644813	-0.345318	-0.259063	-0.590377	-0.390898	0.732608	0.18861	0.460046	0.402447	0.0286799	0.255267	-0.171771	0.401143	0.340822	0.64326	-0.186325	-0.559904	0.659939	-0.534529	0.689518	0.679244	-0.436743	-0.476478	0.641391	0.421498	0.499234	0.23615	0.026084	0.0625424	0.249585	0.434887	0.694858	0.315722	0.306187	0.386031	-0.217221
A_onderdonkii_subsp_vulgaris_3BBH6	-0.201417	-0.0110456	0.0323861	-0.226077	0.472688	-0.661141	-0.261004	-0.272672	-0.63424	-0.278623	0.178193	0.116336	0.144601	0.206976	0.371442	0.148991	-0.255141	-0.638693	0.18861	0.577973	0.0244477	0.0737913	0.533769	-0.25617	0.188527	0.0655009	-0.100666	0.176566	0.203152	-0.141067	0.291567	-0.467002	0.222331	0.124911	-0.539575	-0.638671	0.194577	0.063744	-0.233189	-0.403593	-0.483403	-0.409631	-0.573471	-0.180864	0.218654	-0.52898	-0.452977	-0.511489	-0.378147
B_vulgatus_ATCC_8482	0.209933	0.260143	0.34015	-0.157539	-0.241578	-0.154483	-0.349052	-0.110598	-0.136758	-0.229435	-0.348009	-0.22676	0.441854	0.397642	-0.298573	-0.200973	-0.352419	-0.149942	0.460046	0.0244477	0.305576	0.258014	-0.0754436	0.217444	-0.149187	0.258607	0.247472	0.401994	-0.161588	-0.352142	0.392813	-0.277182	0.425031	0.435406	-0.198423	-0.207598	0.397537	0.272631	0.377716	0.230739	0.103394	0.114858	0.269949	0.325078	0.429282	0.306605	0.286688	0.350864	-0.0791986
B_ovatus_strain_ATCC_8483	0.157122	0.216713	0.287683	-0.152715	-0.158578	-0.1903	-0.316228	-0.117727	-0.172983	-0.217739	-0.274831	-0.179057	0.38316	0.351911	-0.215624	-0.154461	-0.318505	-0.184428	0.402447	0.0737913	0.258014	0.222758	-0.0138934	0.158357	-0.107469	0.222489	0.197838	0.352748	-0.116499	-0.307748	0.355675	-0.275083	0.376252	0.375947	-0.21586	-0.232682	0.35068	0.234065	0.29462	0.155882	0.0419344	0.0583358	0.173025	0.255392	0.379471	0.20781	0.198153	0.246467	-0.101178
I_butyriciproducens_AF211	-0.256324	-0.0940823	-0.0791325	-0.161158	0.520727	-0.569854	-0.132248	-0.219932	-0.550349	-0.187259	0.279003	0.182008	-0.00670719	0.0659773	0.44419	0.204311	-0.125669	-0.550279	0.0286799	0.533769	-0.0754436	-0.0138934	0.524494	-0.310053	0.224692	-0.0218535	-0.17399	0.0360782	0.24239	-0.0188565	0.146804	-0.348428	0.0715509	-0.023084	-0.441788	-0.531701	0.054391	-0.0280139	-0.340103	-0.452487	-0.486292	-0.420847	-0.624306	-0.274125	0.0667369	-0.59441	-0.516774	-0.592264	-0.328883
B_dorei_CL03T12C01	0.25302	0.200245	0.23959	-0.0107188	-0.405575	0.198196	-0.137686	0.0465966	0.198706	-0.0396556	-0.345491	-0.225227	0.262532	0.199767	-0.400214	-0.221406	-0.142994	0.190939	0.255267	-0.25617	0.217444	0.158357	-0.310053	0.284655	-0.201364	0.162739	0.23331	0.217472	-0.217606	-0.196963	0.155974	0.0140208	0.213006	0.26705	0.107524	0.147711	0.205578	0.174086	0.393878	0.364635	0.307084	0.28064	0.474707	0.329571	0.217938	0.481053	0.430028	0.505922	0.120226
A_fermentans_DSM_20731	-0.178433	-0.138093	-0.164266	0.0026213	0.28917	-0.150365	0.0892978	-0.0378187	-0.15015	0.0214372	0.241607	0.157508	-0.177699	-0.133175	0.283348	0.155565	0.0930758	-0.144896	-0.171771	0.188527	-0.149187	-0.107469	0.224692	-0.201364	0.142599	-0.110661	-0.162743	-0.146004	0.154088	0.132632	-0.101245	-0.0194815	-0.141966	-0.181224	-0.0853823	-0.115134	-0.137436	-0.118509	-0.276076	-0.25953	-0.221589	-0.201831	-0.338885	-0.230702	-0.145439	-0.342318	-0.30559	-0.359071	-0.0907295
B_xylanisolvens_XB1A	0.160688	0.217679	0.288269	-0.149931	-0.166169	-0.181209	-0.313532	-0.114122	-0.164227	-0.214417	-0.278489	-0.181443	0.382437	0.350147	-0.221926	-0.15724	-0.315904	-0.175648	0.401143	0.0655009	0.258607	0.222489	-0.0218535	0.162739	-0.110661	0.222343	0.200062	0.351438	-0.119941	-0.306798	0.352672	-0.269182	0.374351	0.375488	-0.208665	-0.224081	0.349095	0.233987	0.299166	0.162439	0.0492521	0.0646212	0.182163	0.259018	0.377636	0.216417	0.205598	0.254959	-0.09595
B_fragilis_NCTC_9343	0.21565	0.21734	0.27439	-0.0829389	-0.29854	0.0105745	-0.233936	-0.0343936	0.0195994	-0.131378	-0.324925	-0.211766	0.334989	0.285398	-0.324477	-0.19728	-0.237945	0.00963339	0.340822	-0.100666	0.247472	0.197838	-0.17399	0.23331	-0.162743	0.200062	0.225609	0.295356	-0.176052	-0.261573	0.263717	-0.131448	0.304827	0.333777	-0.0511693	-0.0380286	0.287905	0.212021	0.360982	0.27513	0.186561	0.180608	0.343068	0.30653	0.30911	0.364063	0.331705	0.396989	0.0136193
E_coli_CFT073	0.221467	0.334239	0.448774	-0.260764	-0.194456	-0.365873	-0.517619	-0.211634	-0.336167	-0.367076	-0.406163	-0.264596	0.60866	0.567021	-0.293674	-0.223003	-0.52051	-0.354362	0.64326	0.176566	0.401994	0.352748	0.0360782	0.217472	-0.146004	0.351438	0.295356	0.565035	-0.158403	-0.491555	0.581972	-0.476156	0.606352	0.59537	-0.39232	-0.429048	0.563777	0.369166	0.43086	0.197736	0.0127574	0.0461022	0.205945	0.375787	0.610937	0.264584	0.257837	0.326306	-0.197399
E_siraeum_70.3	-0.192869	-0.149514	-0.17793	0.00322676	0.312314	-0.161686	0.0971439	-0.0404834	-0.161499	0.0236917	0.261316	0.170357	-0.192669	-0.144563	0.306184	0.168196	0.101225	-0.155802	-0.186325	0.203152	-0.161588	-0.116499	0.24239	-0.217606	0.154088	-0.119941	-0.176052	-0.158403	0.166505	0.143862	-0.110133	-0.0202933	-0.154109	-0.196452	-0.0915289	-0.123576	-0.149156	-0.128437	-0.298547	-0.280338	-0.239116	-0.217847	-0.365975	-0.249504	-0.157864	-0.369769	-0.330128	-0.38794	-0.0975964
C_saccharolyticum_WM1	-0.199156	-0.293542	-0.392999	0.223385	0.18196	0.305179	0.447924	0.179159	0.279759	0.315408	0.36066	0.234959	-0.530599	-0.492567	0.266591	0.199246	0.450602	0.295618	-0.559904	-0.141067	-0.352142	-0.307748	-0.0188565	-0.196963	0.132632	-0.306798	-0.261573	-0.491555	0.143862	0.42793	-0.503658	0.406603	-0.526711	-0.519411	0.3313	0.361151	-0.490018	-0.322395	-0.383649	-0.183182	-0.0227864	-0.0502756	-0.194458	-0.334071	-0.530822	-0.244844	-0.237101	-0.298582	0.164139
E_coli_strain_118UI	0.171316	0.320022	0.439594	-0.298922	-0.0883412	-0.491586	-0.553963	-0.26132	-0.457293	-0.412476	-0.354311	-0.230764	0.617336	0.590269	-0.205274	-0.183799	-0.555521	-0.475775	0.659939	0.291567	0.392813	0.355675	0.146804	0.155974	-0.101245	0.352672	0.263717	0.581972	-0.110133	-0.503658	0.622439	-0.557204	0.631422	0.600387	-0.491582	-0.547797	0.584538	0.3694	0.366588	0.106004	-0.0891374	-0.0414988	0.0782719	0.324456	0.635072	0.144161	0.153602	0.207355	-0.269725
B_kashiwanohense_PV20.2	-0.0219122	-0.211368	-0.312538	0.307754	-0.160826	0.641146	0.496611	0.304058	0.60539	0.409106	0.156562	0.101839	-0.485165	-0.495961	-0.0344608	0.0548239	0.494929	0.619972	-0.534529	-0.467002	-0.277182	-0.275083	-0.348428	0.0140208	-0.0194815	-0.269182	-0.131448	-0.476156	-0.0202933	0.406603	-0.557204	0.594941	-0.530971	-0.464509	0.58441	0.668692	-0.486298	-0.27968	-0.139203	0.11663	0.285907	0.219246	0.214673	-0.135116	-0.531725	0.14933	0.107472	0.0984105	0.358968
E_coli_UMNK88	0.220655	0.351422	0.474812	-0.288918	-0.175152	-0.426989	-0.561706	-0.240089	-0.394004	-0.404219	-0.416689	-0.271437	0.650301	0.610355	-0.28604	-0.225568	-0.564384	-0.413452	0.689518	0.222331	0.425031	0.376252	0.0715509	0.213006	-0.141966	0.374351	0.304827	0.606352	-0.154109	-0.526711	0.631422	-0.530971	0.652756	0.635064	-0.447211	-0.492131	0.606159	0.392917	0.439251	0.18295	-0.0169382	0.0228261	0.180922	0.384521	0.657354	0.245494	0.243162	0.311616	-0.231721
E_coli_LF82	0.265003	0.365688	0.485479	-0.257855	-0.267276	-0.321573	-0.533802	-0.198844	-0.292332	-0.367615	-0.463648	-0.302074	0.646669	0.593979	-0.363607	-0.260547	-0.537639	-0.311648	0.679244	0.124911	0.435406	0.375947	-0.023084	0.26705	-0.181224	0.375488	0.333777	0.59537	-0.196452	-0.519411	0.600387	-0.464509	0.635064	0.634482	-0.364621	-0.393076	0.591892	0.395021	0.497004	0.262773	0.0704364	0.0981631	0.291587	0.430844	0.640492	0.350315	0.334071	0.41556	-0.17099
B_longum_DJO10A	0.0620757	-0.139957	-0.225576	0.296381	-0.290462	0.690168	0.438562	0.311678	0.65549	0.385609	0.0386537	0.0249802	-0.386241	-0.417458	-0.165548	-0.019578	0.435172	0.66714	-0.436743	-0.539575	-0.198423	-0.21586	-0.441788	0.107524	-0.0853823	-0.208665	-0.0511693	-0.39232	-0.0915289	0.3313	-0.491582	0.58441	-0.447211	-0.364621	0.604979	0.700365	-0.406125	-0.215154	-0.00578143	0.233892	0.379881	0.306199	0.365733	-0.0230034	-0.446319	0.304147	0.24653	0.262724	0.389468
B_breve_JCM_7019	0.093035	-0.142327	-0.236672	0.337564	-0.367227	0.805593	0.488843	0.360049	0.766032	0.436942	0.0139194	0.00882476	-0.418163	-0.459308	-0.22409	-0.0417316	0.484507	0.778658	-0.476478	-0.638671	-0.207598	-0.232682	-0.531701	0.147711	-0.115134	-0.224081	-0.0380286	-0.429048	-0.123576	0.361151	-0.547797	0.668692	-0.492131	-0.393076	0.700365	0.812822	-0.445856	-0.2305	0.027858	0.299035	0.460736	0.374269	0.459243	0.00256215	-0.490681	0.38946	0.319191	0.344326	0.455337
E_coli_UTI89	0.211447	0.329429	0.443978	-0.265273	-0.175244	-0.384307	-0.51996	-0.218434	-0.354047	-0.372029	-0.394518	-0.257001	0.605699	0.566807	-0.276714	-0.214808	-0.522607	-0.372158	0.641391	0.194577	0.397537	0.35068	0.054391	0.205578	-0.137436	0.349095	0.287905	0.563777	-0.149156	-0.490018	0.584538	-0.486298	0.606159	0.591892	-0.406125	-0.445856	0.563169	0.366526	0.416952	0.180913	-0.00442832	0.0310724	0.183033	0.36445	0.610553	0.242463	0.23848	0.303984	-0.2081
K_pneumoniae_KCTC_2242	0.171414	0.229777	0.303854	-0.156094	-0.179715	-0.185057	-0.328387	-0.11788	-0.167388	-0.223646	-0.29549	-0.192523	0.40217	0.367522	-0.237605	-0.167289	-0.330944	-0.179397	0.421498	0.063744	0.272631	0.234065	-0.0280139	0.174086	-0.118509	0.233987	0.212021	0.369166	-0.128437	-0.322395	0.3694	-0.27968	0.392917	0.395021	-0.215154	-0.2305	0.366526	0.24629	0.317818	0.175138	0.0564547	0.0719858	0.197526	0.274971	0.396417	0.233255	0.221134	0.273758	-0.0977265
VEGFA	0.35928	0.336126	0.418087	-0.0971109	-0.523604	0.10573	-0.32487	-0.0160634	0.115986	-0.164582	-0.524385	-0.341789	0.496206	0.411415	-0.549841	-0.323903	-0.331836	0.101244	0.499234	-0.233189	0.377716	0.29462	-0.340103	0.393878	-0.276076	0.299166	0.360982	0.43086	-0.298547	-0.383649	0.366588	-0.139203	0.439251	0.497004	-0.00578143	0.027858	0.416952	0.317818	0.587341	0.478213	0.352643	0.333496	0.605798	0.496423	0.446342	0.632103	0.572	0.680432	0.0721308
IL6	0.318405	0.219776	0.253056	0.0374568	-0.542918	0.358719	-0.0927885	0.109794	0.353432	0.0174547	-0.413744	-0.269758	0.253592	0.171913	-0.515112	-0.272702	-0.0998241	0.345966	0.23615	-0.403593	0.230739	0.155882	-0.452487	0.364635	-0.25953	0.162439	0.27513	0.197736	-0.280338	-0.183182	0.106004	0.11663	0.18295	0.262773	0.233892	0.299035	0.180913	0.175138	0.478213	0.483472	0.438327	0.393602	0.639849	0.397041	0.189103	0.637077	0.565182	0.660276	0.212627
IL.17C	0.257294	0.115215	0.110678	0.128911	-0.501713	0.501515	0.0808454	0.187772	0.48576	0.144526	-0.293619	-0.191514	0.0562515	-0.0149697	-0.438469	-0.208901	0.0744714	0.4842	0.026084	-0.483403	0.103394	0.0419344	-0.486292	0.307084	-0.221589	0.0492521	0.186561	0.0127574	-0.239116	-0.0227864	-0.0891374	0.285907	-0.0169382	0.0704364	0.379881	0.460736	-0.00442832	0.0564547	0.352643	0.438327	0.454667	0.396358	0.599277	0.286574	-0.012071	0.576206	0.503232	0.579274	0.290572
IL.17A	0.237569	0.120945	0.124092	0.0960008	-0.448545	0.413661	0.0382712	0.150254	0.401795	0.103001	-0.280615	-0.183011	0.0866453	0.0221021	-0.399668	-0.195562	0.0325466	0.39931	0.0625424	-0.409631	0.114858	0.0583358	-0.420847	0.28064	-0.201831	0.0646212	0.180608	0.0461022	-0.217847	-0.0502756	-0.0414988	0.219246	0.0228261	0.0981631	0.306199	0.374269	0.0310724	0.0719858	0.333496	0.393602	0.396358	0.347694	0.534139	0.272604	0.0273446	0.517699	0.453793	0.524192	0.240574
OSM	0.410886	0.262725	0.295149	0.0813617	-0.721701	0.533768	-0.0675692	0.174846	0.5231	0.0661893	-0.520285	-0.339248	0.277475	0.170324	-0.672167	-0.348071	-0.076879	0.514964	0.249585	-0.573471	0.269949	0.173025	-0.624306	0.474707	-0.338885	0.182163	0.343068	0.205945	-0.365975	-0.194458	0.0782719	0.214673	0.180922	0.291587	0.365733	0.459243	0.183033	0.197526	0.605798	0.639849	0.599277	0.534139	0.853226	0.500891	0.188827	0.842675	0.744917	0.867362	0.314143
CD6	0.3017	0.288188	0.360001	-0.0909263	-0.433699	0.0686627	-0.287621	-0.0229066	0.0783665	-0.150605	-0.444215	-0.289529	0.430817	0.360111	-0.459608	-0.273083	-0.293405	0.065562	0.434887	-0.180864	0.325078	0.255392	-0.274125	0.329571	-0.230702	0.259018	0.30653	0.375787	-0.249504	-0.334071	0.324456	-0.135116	0.384521	0.430844	-0.0230034	0.00256215	0.36445	0.274971	0.496423	0.397041	0.286574	0.272604	0.500891	0.420121	0.390486	0.524961	0.475905	0.567035	0.0492797
IL18	0.225097	0.355263	0.479508	-0.289621	-0.181944	-0.424613	-0.564936	-0.239788	-0.39156	-0.405595	-0.422967	-0.275529	0.655686	0.614665	-0.29295	-0.229514	-0.567703	-0.411167	0.694858	0.218654	0.429282	0.379471	0.0667369	0.217938	-0.145439	0.377636	0.30911	0.610937	-0.157864	-0.530822	0.635072	-0.531725	0.657354	0.640492	-0.446319	-0.490681	0.610553	0.396417	0.446342	0.189103	-0.012071	0.0273446	0.188827	0.390486	0.662041	0.253619	0.250469	0.320259	-0.230229
TGF.alpha	0.420325	0.291633	0.336325	0.0470624	-0.715181	0.468429	-0.126256	0.142544	0.461726	0.0198895	-0.547165	-0.356747	0.33836	0.230661	-0.67946	-0.36027	-0.135527	0.451763	0.315722	-0.52898	0.306605	0.20781	-0.59441	0.481053	-0.342318	0.216417	0.364063	0.264584	-0.369769	-0.244844	0.144161	0.14933	0.245494	0.350315	0.304147	0.38946	0.242463	0.233255	0.632103	0.637077	0.576206	0.517699	0.842675	0.524961	0.253619	0.839519	0.744971	0.870522	0.277818
TNFSF14	0.377246	0.270385	0.314852	0.0285728	-0.633155	0.391098	-0.134904	0.114213	0.386673	-0.000217781	-0.496728	-0.323851	0.324278	0.228341	-0.606744	-0.324934	-0.14313	0.377112	0.306187	-0.452977	0.286688	0.198153	-0.516774	0.430028	-0.30559	0.205598	0.331705	0.257837	-0.330128	-0.237101	0.153602	0.107472	0.243162	0.334071	0.24653	0.319191	0.23848	0.221134	0.572	0.565182	0.503232	0.453793	0.744917	0.475905	0.250469	0.744971	0.662174	0.774968	0.232892
HGF	0.445447	0.32854	0.385717	0.0190746	-0.738255	0.430341	-0.182457	0.120136	0.426823	-0.0196449	-0.592581	-0.386334	0.405003	0.292497	-0.713131	-0.385381	-0.192067	0.414868	0.386031	-0.511489	0.350864	0.246467	-0.592264	0.505922	-0.359071	0.254959	0.396989	0.326306	-0.38794	-0.298582	0.207355	0.0984105	0.311616	0.41556	0.262724	0.344326	0.303984	0.273758	0.680432	0.660276	0.579274	0.524192	0.867362	0.567035	0.320259	0.870522	0.774968	0.908274	0.257342
IL.12B	0.0864431	-0.0468592	-0.0914981	0.178624	-0.254977	0.458818	0.240915	0.198959	0.437775	0.227463	-0.0427967	-0.0280325	-0.185038	-0.216125	-0.177796	-0.0544627	0.237829	0.443385	-0.217221	-0.378147	-0.0791986	-0.101178	-0.328883	0.120226	-0.0907295	-0.09595	0.0136193	-0.197399	-0.0975964	0.164139	-0.269725	0.358968	-0.231721	-0.17099	0.389468	0.455337	-0.2081	-0.0977265	0.0721308	0.212627	0.290572	0.240574	0.314143	0.0492797	-0.230229	0.277818	0.232892	0.257342	0.260525
TNF	0.171331	-0.00939635	-0.0558092	0.222025	-0.42106	0.626145	0.268961	0.261782	0.599803	0.276295	-0.13931	-0.0909845	-0.167789	-0.22242	-0.322653	-0.123284	0.263766	0.604938	-0.210067	-0.53902	-0.045818	-0.0880833	-0.490386	0.221651	-0.163942	-0.080423	0.0748553	-0.194486	-0.176598	0.157725	-0.300674	0.454985	-0.238761	-0.149002	0.516482	0.609276	-0.210888	-0.0798502	0.188179	0.357662	0.441463	0.372032	0.512584	0.143526	-0.235665	0.468464	0.399331	0.448862	0.357438
CCL23	0.0320884	-0.0892512	-0.142027	0.179938	-0.167219	0.414119	0.268931	0.187956	0.393082	0.234674	0.0310146	0.0200861	-0.239946	-0.257497	-0.0915975	-0.00701439	0.266992	0.400315	-0.270407	-0.321539	-0.125078	-0.134355	-0.261067	0.0589513	-0.0473528	-0.130088	-0.0361425	-0.242643	-0.0507234	0.205196	-0.301479	0.354035	-0.275827	-0.226936	0.364456	0.421409	-0.250753	-0.134271	-0.0121446	0.133817	0.223596	0.179501	0.211341	-0.0211762	-0.275395	0.173861	0.140045	0.1482	0.233507
CD5	0.26454	0.194582	0.228272	0.0121652	-0.438966	0.257365	-0.107034	0.0721866	0.255178	-0.0105597	-0.351574	-0.229209	0.23926	0.172401	-0.4237	-0.228771	-0.112747	0.248117	0.227856	-0.305096	0.207665	0.145658	-0.352755	0.30056	-0.213345	0.150718	0.235458	0.192537	-0.230495	-0.176258	0.12166	0.0600703	0.183663	0.245587	0.157646	0.206346	0.17925	0.161856	0.403805	0.392526	0.344869	0.311969	0.515803	0.336457	0.188795	0.517503	0.46063	0.53979	0.153837
EN.RAGE	0.251736	0.112151	0.107422	0.127036	-0.491456	0.492633	0.0805363	0.184629	0.477114	0.142607	-0.286901	-0.187132	0.0536651	-0.0160658	-0.429202	-0.204283	0.0742937	0.475628	0.024001	-0.474412	0.100395	0.0402535	-0.4769	0.300565	-0.216911	0.0474318	0.182201	0.0111257	-0.234066	-0.0211391	-0.0888242	0.281499	-0.0180921	0.067606	0.373435	0.452804	-0.0057219	0.0544506	0.344714	0.429298	0.445772	0.388519	0.58709	0.280068	-0.013331	0.564325	0.492791	0.567183	0.28539
CD40	0.209448	0.116394	0.124089	0.0691949	-0.385589	0.331564	0.00934723	0.116963	0.322899	0.0703913	-0.253772	-0.165492	0.0996626	0.0435764	-0.34888	-0.174208	0.00440806	0.320009	0.0809289	-0.336522	0.114264	0.064585	-0.352144	0.245474	-0.176082	0.0698103	0.164828	0.0636616	-0.190091	-0.0639298	-0.00922288	0.16329	0.0459189	0.108758	0.240073	0.295668	0.0509731	0.076782	0.299309	0.339552	0.333713	0.29428	0.458039	0.245699	0.049919	0.446807	0.392794	0.454985	0.193506
CCL25	0.201327	0.371849	0.510233	-0.344591	-0.108093	-0.563335	-0.640428	-0.300373	-0.523813	-0.47588	-0.413615	-0.269392	0.715388	0.683225	-0.242742	-0.215219	-0.642305	-0.545229	0.764364	0.331967	0.455988	0.412278	0.16433	0.184141	-0.119787	0.408886	0.307487	0.673941	-0.130281	-0.583387	0.719611	-0.641804	0.730849	0.69593	-0.564739	-0.628887	0.676712	0.428337	0.428513	0.127809	-0.0979323	-0.0434531	0.097566	0.378968	0.735131	0.173583	0.183669	0.246784	-0.308914
ADA	0.243603	0.204687	0.248561	-0.0291296	-0.378468	0.150462	-0.162275	0.0259749	0.153143	-0.0630491	-0.340396	-0.221892	0.28111	0.221676	-0.381081	-0.215351	-0.167254	0.144812	0.27718	-0.216646	0.225189	0.168487	-0.275507	0.271689	-0.191607	0.17232	0.231446	0.237414	-0.207108	-0.213514	0.1835	-0.023048	0.236498	0.284169	0.0671248	0.100435	0.226647	0.183828	0.385661	0.341978	0.276497	0.255265	0.441358	0.323838	0.241267	0.45144	0.405151	0.478374	0.0931071
CSF.1	0.265451	0.185566	0.214491	0.0275248	-0.450261	0.291117	-0.083206	0.0878163	0.28714	0.00965634	-0.346463	-0.225889	0.216998	0.149099	-0.42861	-0.227779	-0.0890457	0.280748	0.20306	-0.330569	0.195483	0.133111	-0.372706	0.303527	-0.215923	0.138502	0.230716	0.17037	-0.233243	-0.157418	0.0949359	0.0900392	0.158709	0.224398	0.187829	0.241079	0.156479	0.149204	0.39995	0.401278	0.361659	0.325203	0.53035	0.332296	0.163842	0.528821	0.469441	0.54875	0.172808
AXIN1	0.299188	0.232662	0.27711	-0.00615795	-0.48374	0.248342	-0.152515	0.0616425	0.248187	-0.0382754	-0.405841	-0.264574	0.300614	0.226051	-0.474707	-0.261048	-0.158837	0.239297	0.290961	-0.313302	0.251633	0.181701	-0.374597	0.337416	-0.238891	0.187016	0.273518	0.24744	-0.258143	-0.224629	0.172886	0.0292408	0.240986	0.306403	0.139754	0.189137	0.233138	0.200231	0.463515	0.434316	0.369754	0.33702	0.566757	0.387443	0.246812	0.572885	0.511567	0.601256	0.150009
ST1A1	0.319124	0.277946	0.340361	-0.0536622	-0.485898	0.163847	-0.237071	0.0184614	0.169163	-0.103091	-0.452322	-0.294841	0.391621	0.314582	-0.495729	-0.283914	-0.243486	0.157546	0.388999	-0.259094	0.308054	0.233925	-0.341957	0.353963	-0.249142	0.23863	0.308818	0.334121	-0.269337	-0.299387	0.267857	-0.0603132	0.33571	0.394566	0.0579372	0.09714	0.320581	0.254186	0.51053	0.440508	0.346426	0.322095	0.565262	0.429617	0.341974	0.581743	0.523442	0.61949	0.103309
IL.24	0.0130632	-0.0978776	-0.150372	0.170575	-0.130228	0.377398	0.26322	0.174241	0.357506	0.224211	0.0527957	0.0342927	-0.24436	-0.256654	-0.0592137	0.00845215	0.261752	0.364863	-0.272618	-0.286064	-0.132866	-0.1376	-0.225315	0.0362657	-0.0309881	-0.13387	-0.0499988	-0.243839	-0.0330639	0.207096	-0.295188	0.333223	-0.274857	-0.232388	0.336693	0.387716	-0.250683	-0.138592	-0.0382782	0.101487	0.190148	0.150327	0.167169	-0.0424253	-0.274785	0.131359	0.102914	0.105444	0.212225
[truncated: 11 more columns]
