# Supplementary material for: Higher levels of Bifidobacteria and tumor necrosis factor in children with drug-resistant epilepsy are associated with anti-seizure response to the ketogenic diet
Source: eBioMedicine. 2022 May 19;80:104061. doi: 10.1016/j.ebiom.2022.104061 (PMC9126955; doi:10.1016/j.ebiom.2022.104061)
Supplement: Supplementary file 13 [file mmc13.xlsx]

## Sheet: corMat_Rncomp1Fig.5B
Suppl. Table 7. Correlation matrix of multivariate PLS-DA of associations between inflammation markers and gut microbes in responders before vs. during KD treatment. This table underlies the circos plot in Fig. 5b
	Bifidobacterium_longum_subsp_longum_JDM301	Bifidobacterium_longum_subsp_infantis_ATCC_15697	Bifidobacterium_longum_subsp_infantis	Bifidobacterium_breve_JCM_7019	Bifidobacterium_longum_DJO10A	CCL3	CCL4	TNF	PD.L1	HGF	MCP.1	CXCL10	Erysipelotrichaceae_bacterium_I46	MCP.2	CD244	TNFSF14	TGF.alpha	LAP.TGF.beta.1	OSM	CD40	Bifidobacterium_kashiwanohense_PV20-2	IL.17C	EN.RAGE	Amedibacterium_intestinale_JCM_30884	ARTN	Lachnoclostridium_sp_YL32	CST5	TNFRSF9	IL.12B	Escherichia_coli_strain_118UI	Alistipes_finegoldii_DSM_17242	Clostridiales_bacterium_CCNA10	Intestinimonas_butyriciproducens_strain_AF211	Alistipes_onderdonkii_subsp_vulgaris_3BBH6
Bifidobacterium_longum_subsp_longum_JDM301	0.943808	0.937294	0.926456	0.900206	0.877315	0.840975	0.805857	0.79255	0.758016	0.756245	0.748997	0.723394	0.709649	0.707689	0.705279	0.698018	0.697709	0.674866	0.671819	0.662955	0.571938	0.528466	0.494719	0.437589	0.430958	0.357875	0.283349	0.263934	0.180439	-0.518669	-0.662657	-0.710265	-0.776484	-0.846667
Bifidobacterium_longum_subsp_infantis_ATCC_15697	0.937294	0.930824	0.920061	0.893992	0.871259	0.83517	0.800294	0.787079	0.752783	0.751025	0.743827	0.718401	0.70475	0.702804	0.70041	0.6932	0.692893	0.670208	0.667182	0.658378	0.56799	0.524818	0.491304	0.434568	0.427983	0.355405	0.281393	0.262112	0.179193	-0.515089	-0.658083	-0.705362	-0.771124	-0.840822
Bifidobacterium_longum_subsp_infantis	0.926456	0.920061	0.909423	0.883656	0.861185	0.825513	0.791041	0.777979	0.744079	0.742341	0.735227	0.710094	0.696602	0.694678	0.692312	0.685185	0.684881	0.662458	0.659468	0.650766	0.561423	0.51875	0.485624	0.429544	0.423035	0.351296	0.278139	0.259081	0.177122	-0.509133	-0.650474	-0.697206	-0.762208	-0.8311
Bifidobacterium_breve_JCM_7019	0.900206	0.893992	0.883656	0.858619	0.836784	0.802123	0.768628	0.755936	0.722997	0.721308	0.714395	0.689975	0.676864	0.674995	0.672696	0.665771	0.665476	0.643689	0.640783	0.632328	0.545516	0.504052	0.471864	0.417373	0.411049	0.341342	0.270259	0.25174	0.172103	-0.494707	-0.632044	-0.677452	-0.740612	-0.807552
Bifidobacterium_longum_DJO10A	0.877315	0.871259	0.861185	0.836784	0.815505	0.781726	0.749082	0.736713	0.704612	0.702966	0.696228	0.672429	0.659652	0.65783	0.65559	0.648841	0.648553	0.62732	0.624488	0.616248	0.531643	0.491234	0.459865	0.406759	0.400596	0.332662	0.263386	0.245339	0.167727	-0.482127	-0.615971	-0.660225	-0.721778	-0.787017
CCL3	0.840975	0.83517	0.825513	0.802123	0.781726	0.749345	0.718054	0.706197	0.675425	0.673848	0.667389	0.644576	0.632328	0.630582	0.628434	0.621965	0.621689	0.601335	0.598621	0.590722	0.509622	0.470887	0.440817	0.389911	0.384002	0.318883	0.252476	0.235176	0.160779	-0.462157	-0.590456	-0.632877	-0.691881	-0.754417
CCL4	0.805857	0.800294	0.791041	0.768628	0.749082	0.718054	0.688069	0.676707	0.647221	0.645709	0.63952	0.617659	0.605923	0.604249	0.602192	0.595993	0.595728	0.576224	0.573623	0.566054	0.488341	0.451223	0.422409	0.373629	0.367967	0.305567	0.241933	0.225356	0.154065	-0.442858	-0.5658	-0.606449	-0.662989	-0.722914
TNF	0.79255	0.787079	0.777979	0.755936	0.736713	0.706197	0.676707	0.665533	0.636533	0.635046	0.62896	0.60746	0.595918	0.594272	0.592248	0.586151	0.585891	0.566709	0.564151	0.556707	0.480277	0.443772	0.415434	0.367459	0.361891	0.300521	0.237938	0.221635	0.151521	-0.435545	-0.556457	-0.596435	-0.652041	-0.710977
PD.L1	0.758016	0.752783	0.744079	0.722997	0.704612	0.675425	0.647221	0.636533	0.608797	0.607375	0.601554	0.580991	0.569951	0.568377	0.566442	0.560611	0.560362	0.542016	0.539569	0.532449	0.45935	0.424436	0.397332	0.351448	0.346122	0.287426	0.22757	0.211977	0.144919	-0.416567	-0.53221	-0.570446	-0.62363	-0.679997
HGF	0.756245	0.751025	0.742341	0.721308	0.702966	0.673848	0.645709	0.635046	0.607375	0.605956	0.600149	0.579634	0.56862	0.56705	0.565119	0.559301	0.559053	0.54075	0.538309	0.531206	0.458277	0.423444	0.396404	0.350627	0.345314	0.286755	0.227039	0.211482	0.14458	-0.415594	-0.530967	-0.569114	-0.622173	-0.678408
MCP.1	0.748997	0.743827	0.735227	0.714395	0.696228	0.667389	0.63952	0.62896	0.601554	0.600149	0.594397	0.574078	0.56317	0.561615	0.559702	0.553941	0.553695	0.535567	0.533149	0.526114	0.453884	0.419386	0.392604	0.347266	0.342004	0.284006	0.224863	0.209455	0.143195	-0.411611	-0.525878	-0.563659	-0.61621	-0.671906
CXCL10	0.723394	0.718401	0.710094	0.689975	0.672429	0.644576	0.617659	0.60746	0.580991	0.579634	0.574078	0.554455	0.543919	0.542417	0.54057	0.535005	0.534768	0.51726	0.514925	0.50813	0.438369	0.40505	0.379184	0.335396	0.330313	0.274298	0.217176	0.202295	0.1383	-0.39754	-0.507902	-0.544391	-0.595146	-0.648939
Erysipelotrichaceae_bacterium_I46	0.709649	0.70475	0.696602	0.676864	0.659652	0.632328	0.605923	0.595918	0.569951	0.56862	0.56317	0.543919	0.533584	0.532111	0.530299	0.524839	0.524607	0.507431	0.50514	0.498475	0.43004	0.397353	0.371979	0.329023	0.324037	0.269086	0.21305	0.198451	0.135672	-0.389987	-0.498251	-0.534047	-0.583837	-0.636608
MCP.2	0.707689	0.702804	0.694678	0.674995	0.65783	0.630582	0.604249	0.594272	0.568377	0.56705	0.561615	0.542417	0.532111	0.530641	0.528834	0.52339	0.523158	0.50603	0.503745	0.497098	0.428852	0.396256	0.370952	0.328114	0.323142	0.268343	0.212461	0.197903	0.135297	-0.38891	-0.496875	-0.532572	-0.582225	-0.63485
CD244	0.705279	0.70041	0.692312	0.672696	0.65559	0.628434	0.602192	0.592248	0.566442	0.565119	0.559702	0.54057	0.530299	0.528834	0.527033	0.521608	0.521376	0.504306	0.50203	0.495405	0.427391	0.394907	0.369688	0.326997	0.322042	0.267429	0.211738	0.197229	0.134836	-0.387585	-0.495183	-0.530759	-0.580242	-0.632688
TNFSF14	0.698018	0.6932	0.685185	0.665771	0.648841	0.621965	0.595993	0.586151	0.560611	0.559301	0.553941	0.535005	0.524839	0.52339	0.521608	0.516238	0.516009	0.499115	0.496862	0.490306	0.422992	0.390841	0.365883	0.32363	0.318726	0.264676	0.209558	0.195199	0.133448	-0.383595	-0.490085	-0.525295	-0.574269	-0.626175
TGF.alpha	0.697709	0.692893	0.684881	0.665476	0.648553	0.621689	0.595728	0.585891	0.560362	0.559053	0.553695	0.534768	0.524607	0.523158	0.521376	0.516009	0.51578	0.498894	0.496641	0.490088	0.422804	0.390668	0.365721	0.323487	0.318585	0.264559	0.209465	0.195112	0.133389	-0.383425	-0.489868	-0.525062	-0.574014	-0.625897
LAP.TGF.beta.1	0.674866	0.670208	0.662458	0.643689	0.62732	0.601335	0.576224	0.566709	0.542016	0.54075	0.535567	0.51726	0.507431	0.50603	0.504306	0.499115	0.498894	0.48256	0.480381	0.474043	0.408962	0.377878	0.353747	0.312896	0.308155	0.255897	0.202607	0.188725	0.129022	-0.370872	-0.47383	-0.507872	-0.555221	-0.605405
OSM	0.671819	0.667182	0.659468	0.640783	0.624488	0.598621	0.573623	0.564151	0.539569	0.538309	0.533149	0.514925	0.50514	0.503745	0.50203	0.496862	0.496641	0.480381	0.478213	0.471903	0.407115	0.376172	0.35215	0.311483	0.306763	0.254742	0.201693	0.187873	0.12844	-0.369198	-0.471691	-0.505579	-0.552715	-0.602672
CD40	0.662955	0.658378	0.650766	0.632328	0.616248	0.590722	0.566054	0.556707	0.532449	0.531206	0.526114	0.50813	0.498475	0.497098	0.495405	0.490306	0.490088	0.474043	0.471903	0.465676	0.401744	0.371208	0.347503	0.307373	0.302716	0.251381	0.199031	0.185394	0.126745	-0.364326	-0.465467	-0.498908	-0.545422	-0.59472
Bifidobacterium_kashiwanohense_PV20-2	0.571938	0.56799	0.561423	0.545516	0.531643	0.509622	0.488341	0.480277	0.45935	0.458277	0.453884	0.438369	0.43004	0.428852	0.427391	0.422992	0.422804	0.408962	0.407115	0.401744	0.346588	0.320245	0.299795	0.265174	0.261156	0.216869	0.171706	0.159941	0.109344	-0.314308	-0.401563	-0.430413	-0.470541	-0.513071
IL.17C	0.528466	0.524818	0.51875	0.504052	0.491234	0.470887	0.451223	0.443772	0.424436	0.423444	0.419386	0.40505	0.397353	0.396256	0.394907	0.390841	0.390668	0.377878	0.376172	0.371208	0.320245	0.295904	0.277008	0.245019	0.241306	0.200385	0.158655	0.147784	0.101033	-0.290418	-0.371041	-0.397698	-0.434776	-0.474074
EN.RAGE	0.494719	0.491304	0.485624	0.471864	0.459865	0.440817	0.422409	0.415434	0.397332	0.396404	0.392604	0.379184	0.371979	0.370952	0.369688	0.365883	0.365721	0.353747	0.35215	0.347503	0.299795	0.277008	0.259319	0.229372	0.225897	0.187589	0.148524	0.138347	0.0945814	-0.271872	-0.347347	-0.372302	-0.407012	-0.4438
Amedibacterium_intestinale_JCM_30884	0.437589	0.434568	0.429544	0.417373	0.406759	0.389911	0.373629	0.367459	0.351448	0.350627	0.347266	0.335396	0.329023	0.328114	0.326997	0.32363	0.323487	0.312896	0.311483	0.307373	0.265174	0.245019	0.229372	0.202884	0.19981	0.165926	0.131372	0.122371	0.083659	-0.240476	-0.307235	-0.329308	-0.36001	-0.39255
ARTN	0.430958	0.427983	0.423035	0.411049	0.400596	0.384002	0.367967	0.361891	0.346122	0.345314	0.342004	0.330313	0.324037	0.323142	0.322042	0.318726	0.318585	0.308155	0.306763	0.302716	0.261156	0.241306	0.225897	0.19981	0.196782	0.163412	0.129382	0.120516	0.0823913	-0.236832	-0.30258	-0.324318	-0.354555	-0.386601
Lachnoclostridium_sp_YL32	0.357875	0.355405	0.351296	0.341342	0.332662	0.318883	0.305567	0.300521	0.287426	0.286755	0.284006	0.274298	0.269086	0.268343	0.267429	0.264676	0.264559	0.255897	0.254742	0.251381	0.216869	0.200385	0.187589	0.165926	0.163412	0.1357	0.107441	0.100079	0.0684193	-0.19667	-0.251268	-0.26932	-0.294429	-0.321041
CST5	0.283349	0.281393	0.278139	0.270259	0.263386	0.252476	0.241933	0.237938	0.22757	0.227039	0.224863	0.217176	0.21305	0.212461	0.211738	0.209558	0.209465	0.202607	0.201693	0.199031	0.171706	0.158655	0.148524	0.131372	0.129382	0.107441	0.0850666	0.0792378	0.0541711	-0.155714	-0.198942	-0.213235	-0.233115	-0.254185
TNFRSF9	0.263934	0.262112	0.259081	0.25174	0.245339	0.235176	0.225356	0.221635	0.211977	0.211482	0.209455	0.202295	0.198451	0.197903	0.197229	0.195199	0.195112	0.188725	0.187873	0.185394	0.159941	0.147784	0.138347	0.122371	0.120516	0.100079	0.0792378	0.0738083	0.0504593	-0.145044	-0.18531	-0.198624	-0.217142	-0.236768
IL.12B	0.180439	0.179193	0.177122	0.172103	0.167727	0.160779	0.154065	0.151521	0.144919	0.14458	0.143195	0.1383	0.135672	0.135297	0.134836	0.133448	0.133389	0.129022	0.12844	0.126745	0.109344	0.101033	0.0945814	0.083659	0.0823913	0.0684193	0.0541711	0.0504593	0.0344967	-0.0991601	-0.126688	-0.13579	-0.14845	-0.161867
Escherichia_coli_strain_118UI	-0.518669	-0.515089	-0.509133	-0.494707	-0.482127	-0.462157	-0.442858	-0.435545	-0.416567	-0.415594	-0.411611	-0.39754	-0.389987	-0.38891	-0.387585	-0.383595	-0.383425	-0.370872	-0.369198	-0.364326	-0.314308	-0.290418	-0.271872	-0.240476	-0.236832	-0.19667	-0.155714	-0.145044	-0.0991601	0.285034	0.364162	0.390325	0.426716	0.465285
Alistipes_finegoldii_DSM_17242	-0.662657	-0.658083	-0.650474	-0.632044	-0.615971	-0.590456	-0.5658	-0.556457	-0.53221	-0.530967	-0.525878	-0.507902	-0.498251	-0.496875	-0.495183	-0.490085	-0.489868	-0.47383	-0.471691	-0.465467	-0.401563	-0.371041	-0.347347	-0.307235	-0.30258	-0.251268	-0.198942	-0.18531	-0.126688	0.364162	0.465258	0.498684	0.545177	0.594453
Clostridiales_bacterium_CCNA10	-0.710265	-0.705362	-0.697206	-0.677452	-0.660225	-0.632877	-0.606449	-0.596435	-0.570446	-0.569114	-0.563659	-0.544391	-0.534047	-0.532572	-0.530759	-0.525295	-0.525062	-0.507872	-0.505579	-0.498908	-0.430413	-0.397698	-0.372302	-0.329308	-0.324318	-0.26932	-0.213235	-0.198624	-0.13579	0.390325	0.498684	0.534511	0.584344	0.63716
Intestinimonas_butyriciproducens_strain_AF211	-0.776484	-0.771124	-0.762208	-0.740612	-0.721778	-0.691881	-0.662989	-0.652041	-0.62363	-0.622173	-0.61621	-0.595146	-0.583837	-0.582225	-0.580242	-0.574269	-0.574014	-0.555221	-0.552715	-0.545422	-0.470541	-0.434776	-0.407012	-0.36001	-0.354555	-0.294429	-0.233115	-0.217142	-0.14845	0.426716	0.545177	0.584344	0.638823	0.696564
Alistipes_onderdonkii_subsp_vulgaris_3BBH6	-0.846667	-0.840822	-0.8311	-0.807552	-0.787017	-0.754417	-0.722914	-0.710977	-0.679997	-0.678408	-0.671906	-0.648939	-0.636608	-0.63485	-0.632688	-0.626175	-0.625897	-0.605405	-0.602672	-0.59472	-0.513071	-0.474074	-0.4438	-0.39255	-0.386601	-0.321041	-0.254185	-0.236768	-0.161867	0.465285	0.594453	0.63716	0.696564	0.759523
