# Supplementary material for: Higher levels of Bifidobacteria and tumor necrosis factor in children with drug-resistant epilepsy are associated with anti-seizure response to the ketogenic diet
Source: eBioMedicine. 2022 May 19;80:104061. doi: 10.1016/j.ebiom.2022.104061 (PMC9126955; doi:10.1016/j.ebiom.2022.104061)
Supplement: Supplementary file 14 — Supplementary Table 11. Proteomics inflammation profile as provided by Olink. [file mmc14.xlsx]

## Sheet: corMat_NRncomp2Fig.5C
Suppl. Table 8. Correlation matrix of multivariate PLS-DA of associations between inflammation markers and gut microbes in non-responders before vs. during KD treatment. This table underlies the circos plot in Fig. 5c
	F_prausnitzii_SL3.3	R_torques_L2.14	F_prausnitzii_A2165	F_prausnitzii_L2.6	B_caecimuris_strain_I48	F_prausnitzii_Indica	C_sp_ART55.1	C_bacterium_CCNA10	C_sp_SS3.4	B_cellulosilyticus_strain_WH2	B_angulatum_strain_GT102	B_intestinalis_strain_APC919.174	B_catenulatum_DSM_16992	R_intestinalis_XB6B4	R_intestinalis_M50.1	E_maltosivorans_strain_YI	G_pamelaeae_7.10.1.b	D_fairfieldensis_CCUG_45958	E_callanderi_KIST612	M_hypermegale_ART12.1	B_adolescentis_ATCC_15703	P_distasonis_ATCC_8503	L_bacterium_Choco86	B_kashiwanohense_PV20.2	E_lenta_DSM_2243	VEGFA	uPA	CST5	OSM	IL18	HGF	Flt3L	CCL25	LIF	IL2
F_prausnitzii_SL3.3	0.662738	0.538452	0.534609	0.547307	0.153547	0.654901	0.475306	-0.469659	0.585319	-0.436271	-0.172046	-0.496369	0.126462	0.668236	0.582893	-0.514714	-0.33471	-0.624921	-0.660557	0.206011	-0.295069	-0.431122	0.496822	0.157746	-0.445903	0.672816	0.186565	0.599919	0.598052	0.243094	0.792127	0.694038	0.237027	0.229503	0.315369
R_torques_L2.14	0.538452	0.555843	0.54941	0.438321	0.40893	0.643964	0.513497	-0.406161	0.511511	-0.344761	-0.461214	-0.433407	-0.228623	0.684591	0.551567	-0.388883	-0.173662	-0.597882	-0.573296	0.270805	-0.546989	-0.212125	0.43646	-0.188822	-0.312547	0.652973	-0.0365804	0.440694	0.40033	0.462329	0.603417	0.649476	0.466136	0.370784	0.0436473
F_prausnitzii_A2165	0.534609	0.54941	0.543092	0.435325	0.400092	0.637037	0.50718	-0.40275	0.507111	-0.342503	-0.451227	-0.429686	-0.22009	0.676754	0.546006	-0.386717	-0.174469	-0.591736	-0.568441	0.266718	-0.536686	-0.213488	0.432662	-0.180872	-0.311352	0.646098	-0.0324003	0.438522	0.399255	0.453513	0.599947	0.643057	0.457111	0.364299	0.0477634
F_prausnitzii_L2.6	0.547307	0.438321	0.435325	0.452321	0.111565	0.534836	0.385693	-0.386539	0.481444	-0.360804	-0.124844	-0.4083	0.122204	0.544251	0.477187	-0.426636	-0.281683	-0.511243	-0.543542	0.164584	-0.2272	-0.36344	0.40853	0.147268	-0.370906	0.549928	0.16416	0.497935	0.498476	0.186553	0.656313	0.568566	0.181074	0.179646	0.27184
B_caecimuris_strain_I48	0.153547	0.40893	0.400092	0.111565	0.717827	0.420329	0.415807	-0.167822	0.22194	-0.0778033	-0.811553	-0.187323	-0.76625	0.494945	0.322277	-0.0488955	0.1584	-0.361226	-0.240948	0.29604	-0.806021	0.23178	0.193873	-0.724469	0.0160918	0.411165	-0.408505	0.0268269	-0.0668698	0.692107	0.0871105	0.366289	0.711676	0.49569	-0.437294
F_prausnitzii_Indica	0.654901	0.643964	0.637037	0.534836	0.420329	0.752902	0.590031	-0.487336	0.612385	-0.421949	-0.473821	-0.518972	-0.188235	0.794239	0.649711	-0.480929	-0.237861	-0.702743	-0.687354	0.301333	-0.58199	-0.295451	0.521957	-0.143726	-0.393623	0.765363	0.00651666	0.548666	0.510104	0.490523	0.744803	0.766731	0.492785	0.401004	0.110715
C_sp_ART55.1	0.475306	0.513497	0.50718	0.385693	0.415807	0.590031	0.477846	-0.363271	0.458462	-0.302459	-0.469148	-0.388392	-0.265752	0.631643	0.501931	-0.337622	-0.134332	-0.545161	-0.513128	0.259004	-0.542129	-0.160591	0.391605	-0.227843	-0.266297	0.596914	-0.0685972	0.379997	0.33687	0.459209	0.524903	0.589825	0.464256	0.362867	-0.00249045
C_bacterium_CCNA10	-0.469659	-0.406161	-0.40275	-0.386539	-0.167822	-0.487336	-0.363271	0.337934	-0.422261	0.307157	0.188668	0.358014	-0.0208108	-0.502973	-0.429269	0.358674	0.21679	0.46158	0.475716	-0.16747	0.272906	0.276835	-0.358893	-0.0459673	0.305668	-0.498881	-0.0931414	-0.41544	-0.40605	-0.227262	-0.553013	-0.509613	-0.224776	-0.200914	-0.179349
C_sp_SS3.4	0.585319	0.511511	0.507111	0.481444	0.22194	0.612385	0.458462	-0.422261	0.527867	-0.382362	-0.249595	-0.447536	0.011023	0.633213	0.538492	-0.445684	-0.265754	-0.579307	-0.594515	0.213366	-0.35394	-0.338792	0.448752	0.0430221	-0.378705	0.626522	0.107611	0.515645	0.502195	0.295146	0.687393	0.638965	0.292442	0.258687	0.21395
B_cellulosilyticus_strain_WH2	-0.436271	-0.344761	-0.342503	-0.360804	-0.0778033	-0.421949	-0.302459	0.307157	-0.382362	0.287985	0.08693	0.324286	-0.110387	-0.428288	-0.377323	0.341229	0.228384	0.403993	0.431836	-0.127144	0.169075	0.295116	-0.324364	-0.129803	0.297605	-0.434197	-0.138224	-0.398745	-0.400697	-0.138336	-0.524735	-0.449866	-0.133627	-0.135982	-0.225014
B_angulatum_strain_GT102	-0.172046	-0.461214	-0.451227	-0.124844	-0.811553	-0.473821	-0.469148	0.188668	-0.249595	0.08693	0.91752	0.210659	0.867012	-0.558186	-0.363093	0.0540396	-0.179989	0.407044	0.270911	-0.334342	0.91096	-0.263225	-0.218067	0.81983	-0.0192979	-0.463412	0.462517	-0.0288684	0.0771068	-0.78224	-0.0965822	-0.412601	-0.80439	-0.560107	0.495396
B_intestinalis_strain_APC919.174	-0.496369	-0.433407	-0.429686	-0.4083	-0.187323	-0.518972	-0.388392	0.358014	-0.447536	0.324286	0.210659	0.37943	-0.0103847	-0.536541	-0.456414	0.378046	0.225675	0.490989	0.504053	-0.180617	0.299191	0.287739	-0.380453	-0.0374759	0.32131	-0.530978	-0.0918463	-0.437429	-0.426145	-0.249465	-0.583057	-0.541594	-0.247144	-0.218798	-0.182101
B_catenulatum_DSM_16992	0.126462	-0.228623	-0.22009	0.122204	-0.76625	-0.188235	-0.265752	-0.0208108	0.011023	-0.110387	0.867012	-0.0103847	0.951791	-0.269095	-0.107095	-0.180256	-0.338998	0.133138	-0.0235408	-0.250234	0.803851	-0.469007	0.00295559	0.917493	-0.224315	-0.169291	0.562345	0.245267	0.353663	-0.694979	0.263576	-0.10718	-0.720595	-0.47221	0.65529
R_intestinalis_XB6B4	0.668236	0.684591	0.676754	0.544251	0.494945	0.794239	0.631643	-0.502973	0.633213	-0.428288	-0.558186	-0.536541	-0.269095	0.843342	0.681068	-0.483909	-0.21986	-0.738008	-0.709861	0.331511	-0.665262	-0.269354	0.540212	-0.220336	-0.390077	0.805664	-0.0370883	0.548978	0.5006	0.56207	0.750633	0.80224	0.566409	0.452015	0.0635552
R_intestinalis_M50.1	0.582893	0.551567	0.546006	0.477187	0.322277	0.649711	0.501931	-0.429269	0.538492	-0.377323	-0.363093	-0.456414	-0.107095	0.681068	0.564048	-0.433395	-0.229634	-0.60903	-0.605098	0.249335	-0.461954	-0.288164	0.458582	-0.0701035	-0.359415	0.661814	0.040121	0.496861	0.469624	0.388284	0.670235	0.666815	0.388704	0.323292	0.137317
E_maltosivorans_strain_YI	-0.514714	-0.388883	-0.386717	-0.426636	-0.0488955	-0.480929	-0.337622	0.358674	-0.445684	0.341229	0.0540396	0.378046	-0.180256	-0.483909	-0.433395	0.407007	0.284284	0.463024	0.503955	-0.134392	0.153095	0.369033	-0.377733	-0.200992	0.358623	-0.496216	-0.19148	-0.477493	-0.485661	-0.123234	-0.625146	-0.517833	-0.116359	-0.132609	-0.297561
G_pamelaeae_7.10.1.b	-0.33471	-0.173662	-0.174469	-0.281683	0.1584	-0.237861	-0.134332	0.21679	-0.265754	0.228384	-0.179989	0.225675	-0.338998	-0.21986	-0.229634	0.284284	0.250642	0.240758	0.303207	-0.0181697	-0.106087	0.332436	-0.223676	-0.342855	0.266493	-0.251514	-0.250448	-0.341775	-0.373086	0.0971053	-0.4334	-0.279452	0.107423	0.0371303	-0.335776
D_fairfieldensis_CCUG_45958	-0.624921	-0.597882	-0.591736	-0.511243	-0.361226	-0.702743	-0.545161	0.46158	-0.579307	0.403993	0.407044	0.490989	0.133138	-0.738008	-0.60903	0.463024	0.240758	0.657927	0.650752	-0.273031	0.51225	0.301303	-0.493461	0.0926839	0.38258	-0.715412	-0.0326108	-0.530103	-0.498755	-0.430922	-0.71634	-0.719626	-0.431855	-0.356793	-0.135465
E_callanderi_KIST612	-0.660557	-0.573296	-0.568441	-0.543542	-0.240948	-0.687354	-0.513128	0.475716	-0.594515	0.431836	0.270911	0.504053	-0.0235408	-0.709861	-0.605098	0.503955	0.303207	0.650752	0.669709	-0.237327	0.389143	0.386969	-0.505336	-0.0591712	0.429051	-0.703494	-0.127747	-0.583492	-0.569614	-0.324213	-0.777097	-0.718231	-0.320869	-0.285764	-0.248573
M_hypermegale_ART12.1	0.206011	0.270805	0.266718	0.164584	0.29604	0.301333	0.259004	-0.16747	0.213366	-0.127144	-0.334342	-0.180617	-0.250234	0.331511	0.249335	-0.134392	-0.0181697	-0.273031	-0.237327	0.154412	-0.360197	-0.0133027	0.183104	-0.227941	-0.0951517	0.302056	-0.106416	0.145661	0.111136	0.306963	0.211141	0.29053	0.312711	0.232397	-0.0877162
B_adolescentis_ATCC_15703	-0.295069	-0.546989	-0.536686	-0.2272	-0.806021	-0.58199	-0.542129	0.272906	-0.35394	0.169075	0.91096	0.299191	0.803851	-0.665262	-0.461954	0.153095	-0.106087	0.51225	0.389143	-0.360197	0.928935	-0.166651	-0.306362	0.752585	0.0694305	-0.57557	0.40535	-0.145826	-0.0441563	-0.795649	-0.248433	-0.531183	-0.815626	-0.580634	0.411395
P_distasonis_ATCC_8503	-0.431122	-0.212125	-0.213488	-0.36344	0.23178	-0.295451	-0.160591	0.276835	-0.338792	0.295116	-0.263225	0.287739	-0.469007	-0.269354	-0.288164	0.369033	0.332436	0.301303	0.386969	-0.0133027	-0.166651	0.441685	-0.284901	-0.47257	0.348112	-0.313577	-0.340964	-0.444785	-0.488909	0.150939	-0.562162	-0.351588	0.165082	0.0658264	-0.453255
L_bacterium_Choco86	0.496822	0.43646	0.432662	0.40853	0.193873	0.521957	0.391605	-0.358893	0.448752	-0.324364	-0.218067	-0.380453	0.00295559	0.540212	0.458582	-0.377733	-0.223676	-0.493461	-0.505336	0.183104	-0.306362	-0.284901	0.381537	0.0303944	-0.320487	0.53385	0.0877065	0.43678	0.424613	0.255637	0.582688	0.544011	0.253511	0.223136	0.177496
B_kashiwanohense_PV20.2	0.157746	-0.188822	-0.180872	0.147268	-0.724469	-0.143726	-0.227843	-0.0459673	0.0430221	-0.129803	0.81983	-0.0374759	0.917493	-0.220336	-0.0701035	-0.200992	-0.342855	0.0926839	-0.0591712	-0.227941	0.752585	-0.47257	0.0303944	0.886419	-0.23932	-0.12461	0.548287	0.267908	0.371495	-0.651323	0.296087	-0.0640178	-0.676164	-0.438978	0.644344
E_lenta_DSM_2243	-0.445903	-0.312547	-0.311352	-0.370906	0.0160918	-0.393623	-0.266297	0.305668	-0.378705	0.297605	-0.0192979	0.32131	-0.224315	-0.390077	-0.359415	0.358623	0.266493	0.38258	0.429051	-0.0951517	0.0694305	0.348112	-0.320487	-0.23932	0.320908	-0.408007	-0.204582	-0.423267	-0.438333	-0.0522894	-0.549832	-0.430999	-0.0445365	-0.0769687	-0.301505
VEGFA	0.672816	0.652973	0.646098	0.549928	0.411165	0.765363	0.596914	-0.498881	0.626522	-0.434197	-0.463412	-0.530978	-0.169291	0.805664	0.661814	-0.496216	-0.251514	-0.715412	-0.703494	0.302056	-0.57557	-0.313577	0.53385	-0.12461	-0.408007	0.778568	0.0203757	0.567072	0.530279	0.484687	0.768097	0.781482	0.486376	0.398572	0.1292
uPA	0.186565	-0.0365804	-0.0324003	0.16416	-0.408505	0.00651666	-0.0685972	-0.0931414	0.107611	-0.138224	0.462517	-0.0918463	0.562345	-0.0370883	0.040121	-0.19148	-0.250448	-0.0326108	-0.127747	-0.106416	0.40535	-0.340964	0.0877065	0.548287	-0.204582	0.0203757	0.351616	0.243148	0.304374	-0.352531	0.286826	0.0593183	-0.368126	-0.228391	0.426696
CST5	0.599919	0.440694	0.438522	0.497935	0.0268269	0.548666	0.379997	-0.41544	0.515645	-0.398745	-0.0288684	-0.437429	0.245267	0.548978	0.496861	-0.477493	-0.341775	-0.530103	-0.583492	0.145661	-0.145826	-0.444785	0.43678	0.267908	-0.423267	0.567072	0.243148	0.561495	0.575138	0.115525	0.732894	0.594469	0.106585	0.134997	0.369382
OSM	0.598052	0.40033	0.399255	0.498476	-0.0668698	0.510104	0.33687	-0.40605	0.502195	-0.400697	0.0771068	-0.426145	0.353663	0.5006	0.469624	-0.485661	-0.373086	-0.498755	-0.569614	0.111136	-0.0441563	-0.488909	0.424613	0.371495	-0.438333	0.530279	0.304374	0.575138	0.601536	0.0279285	0.743843	0.564423	0.0161379	0.0738578	0.43826
IL18	0.243094	0.462329	0.453513	0.186553	0.692107	0.490523	0.459209	-0.227262	0.295146	-0.138336	-0.78224	-0.249465	-0.694979	0.56207	0.388284	-0.123234	0.0971053	-0.430922	-0.324213	0.306963	-0.795649	0.150939	0.255637	-0.651323	-0.0522894	0.484687	-0.352531	0.115525	0.0279285	0.681651	0.200707	0.44607	0.698971	0.49656	-0.359922
HGF	0.792127	0.603417	0.599947	0.656313	0.0871105	0.744803	0.524903	-0.553013	0.687393	-0.524735	-0.0965822	-0.583057	0.263576	0.750633	0.670235	-0.625146	-0.4334	-0.71634	-0.777097	0.211141	-0.248433	-0.562162	0.582688	0.296087	-0.549832	0.768097	0.286826	0.732894	0.743843	0.200707	0.960402	0.800499	0.190491	0.211774	0.449063
Flt3L	0.694038	0.649476	0.643057	0.568566	0.366289	0.766731	0.589825	-0.509613	0.638965	-0.449866	-0.412601	-0.541594	-0.10718	0.80224	0.666815	-0.517833	-0.279452	-0.719626	-0.718231	0.29053	-0.531183	-0.351588	0.544011	-0.0640178	-0.430999	0.781482	0.0593183	0.594469	0.564423	0.44607	0.800499	0.78871	0.446034	0.373625	0.176546
CCL25	0.237027	0.466136	0.457111	0.181074	0.711676	0.492785	0.464256	-0.224776	0.292442	-0.133627	-0.80439	-0.247144	-0.720595	0.566409	0.388704	-0.116359	0.107423	-0.431855	-0.320869	0.312711	-0.815626	0.165082	0.253511	-0.676164	-0.0445365	0.486376	-0.368126	0.106585	0.0161379	0.698971	0.190491	0.446034	0.716993	0.508064	-0.378499
LIF	0.229503	0.370784	0.364299	0.179646	0.49569	0.401004	0.362867	-0.200914	0.258687	-0.135982	-0.560107	-0.218798	-0.47221	0.452015	0.323292	-0.132609	0.0371303	-0.356793	-0.285764	0.232397	-0.580634	0.0658264	0.223136	-0.438978	-0.0769687	0.398572	-0.228391	0.134997	0.0738578	0.49656	0.211774	0.373625	0.508064	0.366498	-0.221815
IL2	0.315369	0.0436473	0.0477634	0.27184	-0.437294	0.110715	-0.00249045	-0.179349	0.21395	-0.225014	0.495396	-0.182101	0.65529	0.0635552	0.137317	-0.297561	-0.335776	-0.135465	-0.248573	-0.0877162	0.411395	-0.453255	0.177496	0.644344	-0.301505	0.1292	0.426696	0.369382	0.43826	-0.359922	0.449063	0.176546	-0.378499	-0.221815	0.531847
