# Supplementary material for: Higher levels of Bifidobacteria and tumor necrosis factor in children with drug-resistant epilepsy are associated with anti-seizure response to the ketogenic diet
Source: eBioMedicine. 2022 May 19;80:104061. doi: 10.1016/j.ebiom.2022.104061 (PMC9126955; doi:10.1016/j.ebiom.2022.104061)
Supplement: Supplementary file 15 — Supplementary Table 12. Abbreviations for bacterial species displayed in Figure 3A–E. [file mmc15.xlsx]

## Sheet: corMat_beforeKD_ncomp1Fig.5D
Suppl. Table 9. Correlation matrix of multivariate PLS-DA of associations between inflammation markers and gut microbes in responders vs. non-responders before KD treatment. This table underlies the circos plot in Fig. 5d
	R_sp_SR1.5	E_bolteae_BAA.613	B_long_sub_longum_JDM301	V_bacterium_CCUG_44730	L_sp_YL32	R_bromii_L2.63	B_longum_subsp_infantis	B_catenulatum_DSM_16992	D_hominis_5BBH33	R_bicirculans_I	G_pamelaeae_7.10.1.b	B_producta_strain_PMF1	H_hathewayi_WAL.18680	A_rhamnosivorans_strain_1y2	B_adolescentis_ATCC_15703	B_longum_subsp_infantis_ATCC_15697	M_smithii_ATCC_35061	E_bacterium_I46	I_butyriciproducens_AF211	B_pseudocat_DSM_20438	E_lenta_DSM_2243	B_longum_DJO10A	B_breve_JCM_7019	IL6	TNF	SIRT2	IL.2RB	LIF
R_sp_SR1.5	0.435075	0.404217	0.583561	-0.253706	0.343564	-0.316293	0.588433	-0.348435	-0.463109	0.422649	0.261268	0.344537	0.244826	0.444932	-0.19597	0.575408	0.195663	0.40908	-0.39156	-0.236749	0.374878	0.512966	0.623264	0.51795	0.552991	0.482819	0.386545	0.619873
E_bolteae_BAA.613	0.404217	0.375547	0.542172	-0.235711	0.319196	-0.29386	0.546698	-0.323722	-0.430263	0.392673	0.242738	0.3201	0.227462	0.413375	-0.182071	0.534596	0.181786	0.380066	-0.363788	-0.219958	0.34829	0.476584	0.579059	0.481214	0.513769	0.448574	0.359129	0.575908
B_long_sub_longum_JDM301	0.583561	0.542172	0.782725	-0.340293	0.460819	-0.424241	0.789259	-0.467352	-0.621164	0.566895	0.350436	0.462124	0.328383	0.596783	-0.262853	0.771789	0.262441	0.548695	-0.525196	-0.31755	0.50282	0.688037	0.835978	0.694722	0.741721	0.6476	0.518469	0.83143
V_bacterium_CCUG_44730	-0.253706	-0.235711	-0.340293	0.147944	-0.200343	0.18444	-0.343134	0.203183	0.270053	-0.24646	-0.152354	-0.20091	-0.142766	-0.259454	0.114276	-0.335538	-0.114097	-0.238547	0.228331	0.138056	-0.218603	-0.299127	-0.363445	-0.302033	-0.322466	-0.281547	-0.225407	-0.361468
L_sp_YL32	0.343564	0.319196	0.460819	-0.200343	0.271301	-0.249766	0.464666	-0.275147	-0.365702	0.333752	0.206315	0.272069	0.193331	0.351348	-0.154751	0.45438	0.154509	0.323037	-0.309202	-0.186953	0.296029	0.405072	0.492171	0.409008	0.436678	0.381266	0.305242	0.489493
R_bromii_L2.63	-0.316293	-0.29386	-0.424241	0.18444	-0.249766	0.229941	-0.427782	0.253307	0.336674	-0.30726	-0.189938	-0.250474	-0.177985	-0.323459	0.142468	-0.418313	-0.142244	-0.297395	0.284659	0.172113	-0.272531	-0.372919	-0.453104	-0.376543	-0.402016	-0.351002	-0.281013	-0.450639
B_longum_subsp_infantis	0.588433	0.546698	0.789259	-0.343134	0.464666	-0.427782	0.795848	-0.471253	-0.626349	0.571628	0.353362	0.465982	0.331125	0.601764	-0.265047	0.778231	0.264632	0.553275	-0.52958	-0.320201	0.507018	0.69378	0.842957	0.700521	0.747913	0.653006	0.522798	0.838371
B_catenulatum_DSM_16992	-0.348435	-0.323722	-0.467352	0.203183	-0.275147	0.253307	-0.471253	0.279048	0.370886	-0.338484	-0.20924	-0.275926	-0.196072	-0.356329	0.156945	-0.460822	-0.156699	-0.327616	0.313585	0.189604	-0.300225	-0.410815	-0.499148	-0.414806	-0.442869	-0.386671	-0.309569	-0.496433
D_hominis_5BBH33	-0.463109	-0.430263	-0.621164	0.270053	-0.365702	0.336674	-0.626349	0.370886	0.49295	-0.449883	-0.278103	-0.366738	-0.260602	-0.473601	0.208598	-0.612485	-0.208271	-0.435439	0.416791	0.252005	-0.399034	-0.54602	-0.663425	-0.551325	-0.588623	-0.51393	-0.411453	-0.659815
R_bicirculans_I	0.422649	0.392673	0.566895	-0.24646	0.333752	-0.30726	0.571628	-0.338484	-0.449883	0.410579	0.253807	0.334697	0.237834	0.432225	-0.190374	0.558975	0.190075	0.397397	-0.380378	-0.229988	0.364172	0.498316	0.605464	0.503158	0.537198	0.46903	0.375506	0.60217
G_pamelaeae_7.10.1.b	0.261268	0.242738	0.350436	-0.152354	0.206315	-0.189938	0.353362	-0.20924	-0.278103	0.253807	0.156895	0.206899	0.147022	0.267187	-0.117683	0.34554	0.117498	0.245658	-0.235137	-0.142171	0.225119	0.308043	0.374279	0.311036	0.332078	0.289939	0.232126	0.372242
B_producta_strain_PMF1	0.344537	0.3201	0.462124	-0.20091	0.272069	-0.250474	0.465982	-0.275926	-0.366738	0.334697	0.206899	0.27284	0.193879	0.352343	-0.155189	0.455667	0.154946	0.323952	-0.310078	-0.187483	0.296867	0.40622	0.493565	0.410166	0.437915	0.382346	0.306106	0.49088
H_hathewayi_WAL.18680	0.244826	0.227462	0.328383	-0.142766	0.193331	-0.177985	0.331125	-0.196072	-0.260602	0.237834	0.147022	0.193879	0.137769	0.250373	-0.110277	0.323795	0.110104	0.230199	-0.22034	-0.133224	0.210952	0.288658	0.350725	0.291462	0.31118	0.271693	0.217518	0.348817
A_rhamnosivorans_strain_1y2	0.444932	0.413375	0.596783	-0.259454	0.351348	-0.323459	0.601764	-0.356329	-0.473601	0.432225	0.267187	0.352343	0.250373	0.455012	-0.20041	0.588444	0.200096	0.418348	-0.400431	-0.242113	0.383371	0.524588	0.637385	0.529685	0.565519	0.493757	0.395303	0.633917
B_adolescentis_ATCC_15703	-0.19597	-0.182071	-0.262853	0.114276	-0.154751	0.142468	-0.265047	0.156945	0.208598	-0.190374	-0.117683	-0.155189	-0.110277	-0.20041	0.0882707	-0.25918	-0.0881324	-0.184261	0.17637	0.106639	-0.168856	-0.231055	-0.280736	-0.2333	-0.249083	-0.217476	-0.174111	-0.279209
B_longum_subsp_infantis_ATCC_15697	0.575408	0.534596	0.771789	-0.335538	0.45438	-0.418313	0.778231	-0.460822	-0.612485	0.558975	0.34554	0.455667	0.323795	0.588444	-0.25918	0.761005	0.258774	0.541028	-0.517858	-0.313113	0.495795	0.678423	0.824298	0.685015	0.731357	0.638552	0.511225	0.819813
M_smithii_ATCC_35061	0.195663	0.181786	0.262441	-0.114097	0.154509	-0.142244	0.264632	-0.156699	-0.208271	0.190075	0.117498	0.154946	0.110104	0.200096	-0.0881324	0.258774	0.0879943	0.183973	-0.176094	-0.106472	0.168591	0.230693	0.280296	0.232934	0.248693	0.217135	0.173838	0.278772
E_bacterium_I46	0.40908	0.380066	0.548695	-0.238547	0.323037	-0.297395	0.553275	-0.327616	-0.435439	0.397397	0.245658	0.323952	0.230199	0.418348	-0.184261	0.541028	0.183973	0.384638	-0.368165	-0.222604	0.35248	0.482318	0.586025	0.487004	0.51995	0.453971	0.36345	0.582837
I_butyriciproducens_AF211	-0.39156	-0.363788	-0.525196	0.228331	-0.309202	0.284659	-0.52958	0.313585	0.416791	-0.380378	-0.235137	-0.310078	-0.22034	-0.400431	0.17637	-0.517858	-0.176094	-0.368165	0.352398	0.213071	-0.337384	-0.461661	-0.560928	-0.466147	-0.497682	-0.434529	-0.347884	-0.557876
B_pseudocat_DSM_20438	-0.236749	-0.219958	-0.31755	0.138056	-0.186953	0.172113	-0.320201	0.189604	0.252005	-0.229988	-0.142171	-0.187483	-0.133224	-0.242113	0.106639	-0.313113	-0.106472	-0.222604	0.213071	0.128829	-0.203993	-0.279135	-0.339154	-0.281847	-0.300914	-0.26273	-0.210342	-0.337309
E_lenta_DSM_2243	0.374878	0.34829	0.50282	-0.218603	0.296029	-0.272531	0.507018	-0.300225	-0.399034	0.364172	0.225119	0.296867	0.210952	0.383371	-0.168856	0.495795	0.168591	0.35248	-0.337384	-0.203993	0.32301	0.441993	0.53703	0.446287	0.476479	0.416016	0.333063	0.534108
B_longum_DJO10A	0.512966	0.476584	0.688037	-0.299127	0.405072	-0.372919	0.69378	-0.410815	-0.54602	0.498316	0.308043	0.40622	0.288658	0.524588	-0.231055	0.678423	0.230693	0.482318	-0.461661	-0.279135	0.441993	0.604803	0.734847	0.610679	0.651993	0.569258	0.455749	0.73085
B_breve_JCM_7019	0.623264	0.579059	0.835978	-0.363445	0.492171	-0.453104	0.842957	-0.499148	-0.663425	0.605464	0.374279	0.493565	0.350725	0.637385	-0.280736	0.824298	0.280296	0.586025	-0.560928	-0.339154	0.53703	0.734847	0.892854	0.741987	0.792184	0.69166	0.553744	0.887997
IL6	0.51795	0.481214	0.694722	-0.302033	0.409008	-0.376543	0.700521	-0.414806	-0.551325	0.503158	0.311036	0.410166	0.291462	0.529685	-0.2333	0.685015	0.232934	0.487004	-0.466147	-0.281847	0.446287	0.610679	0.741987	0.616613	0.658327	0.574789	0.460177	0.737951
TNF	0.552991	0.513769	0.741721	-0.322466	0.436678	-0.402016	0.747913	-0.442869	-0.588623	0.537198	0.332078	0.437915	0.31118	0.565519	-0.249083	0.731357	0.248693	0.51995	-0.497682	-0.300914	0.476479	0.651993	0.792184	0.658327	0.702864	0.613674	0.491309	0.787874
SIRT2	0.482819	0.448574	0.6476	-0.281547	0.381266	-0.351002	0.653006	-0.386671	-0.51393	0.46903	0.289939	0.382346	0.271693	0.493757	-0.217476	0.638552	0.217135	0.453971	-0.434529	-0.26273	0.416016	0.569258	0.69166	0.574789	0.613674	0.535802	0.428964	0.687897
IL.2RB	0.386545	0.359129	0.518469	-0.225407	0.305242	-0.281013	0.522798	-0.309569	-0.411453	0.375506	0.232126	0.306106	0.217518	0.395303	-0.174111	0.511225	0.173838	0.36345	-0.347884	-0.210342	0.333063	0.455749	0.553744	0.460177	0.491309	0.428964	0.343429	0.550731
LIF	0.619873	0.575908	0.83143	-0.361468	0.489493	-0.450639	0.838371	-0.496433	-0.659815	0.60217	0.372242	0.49088	0.348817	0.633917	-0.279209	0.819813	0.278772	0.582837	-0.557876	-0.337309	0.534108	0.73085	0.887997	0.737951	0.787874	0.687897	0.550731	0.883166
